# Supplementary material for: Tumor-immune profiling of murine syngeneic tumor models as a framework to guide mechanistic studies and predict therapy response in distinct tumor microenvironments
Source: PLoS One. 2018 Nov 2;13(11):e0206223. doi: 10.1371/journal.pone.0206223 (PMC6214511; doi:10.1371/journal.pone.0206223)
Supplement: S1 Table — This comparison is focused on a list of 669 mouse immunology genes as defined by Nanostring. Transcripts with FPKM values <10 across all four models were removed from this analysis. Transcripts that do not adhere to the criteria of being three-fold higher in a given cell line above all other cell lines were also removed. (XLSX) [file pone.0206223.s001.xlsx]

## Sheet: NANO imm (above RPKM10) 3X DE
Gene	RENCA	EMT6	CT26	B16F10	REN 3X	EMT6 3X	CT26 3X	B16F10 3X	Function (excerpted from uniprot.org)
Blnk	23.6533	1.38859	3.6499	0	TRUE	FALSE	FALSE	FALSE	Functions as a central linker protein, downstream of the B-cell receptor (BCR), bridging the SYK kinase to a multitude of signaling pathways and regulating biological outcomes of B-cell function and development
Card9	26.2294	0	0.013421	0.015503	TRUE	FALSE	FALSE	FALSE	Adapter protein that plays a key role in innate immune response to a number of intracellular pathogens
Cd24a	291.625	1.02746	0.023812	0	TRUE	FALSE	FALSE	FALSE	May have a specific role to play in early thymocyte development. Cell adhesion molecule. CD24 is a glycoprotein expressed at the surface of most B lymphocytes and differentiating neuroblasts. This gene encodes a sialoglycoprotein that is expressed on mature granulocytes and in many B cells.
Cd274	17.2105	1.44919	1.14108	1.23572	TRUE	FALSE	FALSE	FALSE	PD-L1
Cd37	19.0613	0.070787	0.301492	0.164299	TRUE	FALSE	FALSE	FALSE
Cd40	11.1274	0	0	0	TRUE	FALSE	FALSE	FALSE	Receptor for TNFSF5/CD40LG. Transduces TRAF6- and MAP3K8-mediated signals that activate ERK in macrophages and B cells, leading to induction of immunoglobulin secretion. Found on APCs
Cd68	43.0913	7.51956	1.14607	0.789229	TRUE	FALSE	FALSE	FALSE	Could play a role in phagocytic activities of tissue macrophages, both in intracellular lysosomal metabolism and extracellular cell-cell and cell-pathogen interactions. Expressed on monocytes/macrophages, binds LDL
Cd97	21.0488	2.87791	0.058289	6.35453	TRUE	FALSE	FALSE	FALSE	CD97 is widely expressed on, among others, hematopoietic stem and progenitor cells, immune cells, epithelial cells, muscle cells as well as their malignant counterparts
Ifngr1	75.5644	13.551	9.10575	7.21059	TRUE	FALSE	FALSE	FALSE	Associates with IFNGR2 to form a receptor for the cytokine interferon gamma (IFNG)
Il17rb	24.3912	0.010522	0	0	TRUE	FALSE	FALSE	FALSE	Receptor for the proinflammatory cytokines IL17B and IL17E. May play a role in controlling the growth and/or differentiation of hematopoietic cells.
Il6ra	62.8547	4.59078	8.59361	0.156889	TRUE	FALSE	FALSE	FALSE	Part of the receptor for interleukin 6. Binds to IL6 with low affinity, but does not transduce a signal. Signal activation necessitate an association with IL6ST. Activation may lead to the regulation of the immune response, acute-phase reactions and hematopoiesis.
Klrg2	15.2008	1.92052	0.862187	0.678557	TRUE	FALSE	FALSE	FALSE
Mme	62.0185	0	0.015278	0.745883	TRUE	FALSE	FALSE	FALSE	May be involved in tissue injury and remodeling. Has significant elastolytic activity.
Pdgfb	23.2372	0	0.029396	0.050935	TRUE	FALSE	FALSE	FALSE	Growth factor that plays an essential role in the regulation of embryonic development, cell proliferation, cell migration, survival and chemotaxis. Potent mitogen for cells of mesenchymal origin.
Tgfb3	32.8037	9.33863	4.86712	8.50709	TRUE	FALSE	FALSE	FALSE
Tnfaip6	15.8628	0.352342	0.094533	2.43357	TRUE	FALSE	FALSE	FALSE	Possibly involved in cell-cell and cell-matrix interactions during inflammation and tumorigenesis.
Tnfrsf13c (BAFFR)	14.9744	0.01159	0.034633	0	TRUE	FALSE	FALSE	FALSE	B-cell receptor specific for TNFSF13B/TALL1/BAFF/BLyS. Promotes the survival of mature B-cells and the B-cell response.
Csf1	64.5688	356.261	78.3475	4.50029	FALSE	TRUE	FALSE	FALSE	M-CSF (or CSF-1) is a hematopoietic growth factor that is involved in the proliferation, differentiation, and survival of monocytes, macrophages, and bone marrow progenitor cells
Cx3cl1	0.528326	14.731	0.034395	0.286068	FALSE	TRUE	FALSE	FALSE	Acts as a ligand for both CX3CR1 and integrins. The soluble form is chemotactic for T-cells and monocytes, but not for neutrophils. The membrane-bound form promotes adhesion of those leukocytes to endothelial cells.
Cxcl1	4.30236	74.8505	1.11636	0.052635	FALSE	TRUE	FALSE	FALSE	Has chemotactic activity for neutrophils. Contributes to neutrophil activation during inflammation
Cxcl2	1.92013	17.6483	0.019964	0	FALSE	TRUE	FALSE	FALSE	chemotactic for human polymorphonuclear leukocytes but does not induce chemokinesis or an oxidative burst.
Cxcl3	3.16273	21.5034	0	0	FALSE	TRUE	FALSE	FALSE	Ligand for CXCR2. Has chemotactic activity for neutrophils. May play a role in inflammation and exert its effects on endothelial cells in an autocrine fashion.
Cxcl5	0.247884	67.4087	0.117576	0	FALSE	TRUE	FALSE	FALSE	May participate in the recruitment of inflammatory cells by injured or infected tissue. GCP-2(1-78) and, more potent, GCP-2(9-78) attract neutrophils and are involved in neutrophil activation
Fas	0.013146	11.0675	0.130948	0.016807	FALSE	TRUE	FALSE	FALSE
H2-Q1	1.7267	13.4532	1.78918	0	FALSE	TRUE	FALSE	FALSE	MHC-I family
H2-Q4	42.9903	129.663	20.9318	6.79751	FALSE	TRUE	FALSE	FALSE	MHC-I
H2-Q5	0.148623	15.3435	0.056038	0	FALSE	TRUE	FALSE	FALSE	MHC-I family
H2-Q6	3.56609	28.6784	0.514773	0	FALSE	TRUE	FALSE	FALSE	Class Ib MHC antigen Qa-2
H2-Q7	0.209786	46.7382	0.077137	0	FALSE	TRUE	FALSE	FALSE	H-2 class I histocompatibility antigen, Q7 alpha chain
H2-T10	3.70851	17.0526	1.72229	0	FALSE	TRUE	FALSE	FALSE	MHC-I family
H2-T9	7.28827	29.1896	4.32275	2.1255	FALSE	TRUE	FALSE	FALSE	MHC-I family
Il13ra1	2.2902	12.3229	0.052806	1.85705	FALSE	TRUE	FALSE	FALSE	Binds with low affinity to interleukin-13 (IL13). Together with IL4RA can form a functional receptor for IL13. Also serves as an alternate accessory protein to the common cytokine receptor gamma chain for interleukin-4 (IL4) signaling, but cannot replace the function of IL2RG in allowing enhanced interleukin-2 (IL2) binding activity
Irf1	12.1395	42.9365	13.3287	5.13259	FALSE	TRUE	FALSE	FALSE	Transcriptional regulator which displays a remarkable functional diversity in the regulation of cellular responses. These include the regulation of IFN and IFN-inducible genes, host response to viral and bacterial infections, regulation of many genes expressed during hematopoiesis, inflammation, immune responses and cell proliferation and differentiation, regulation of the cell cycle and inductio…
Lif	1.95499	34.9276	7.14842	0.276186	FALSE	TRUE	FALSE	FALSE	LIF has the capacity to induce terminal differentiation in leukemic cells. Its activities include the induction of hematopoietic differentiation in normal and myeloid leukemia cells, the induction of neuronal cell differentiation, and the stimulation of acute-phase protein synthesis in hepatocytes.
Nfkbia	13.4485	45.0411	7.79123	7.76622	FALSE	TRUE	FALSE	FALSE	Inhibits the activity of dimeric NF-kappa-B/REL complexes by trapping REL dimers in the cytoplasm through masking of their nuclear localization signals.
Nfkbiz	3.71765	15.9211	3.42682	0.783928	FALSE	TRUE	FALSE	FALSE	Involved in regulation of NF-kappa-B transcription factor complexes. Inhibits NF-kappa-B activity without affecting its nuclear translocation upon stimulation.
Nt5e	0.051217	23.1111	0.030197	0	FALSE	TRUE	FALSE	FALSE	CD73: Hydrolyzes extracellular nucleotides into membrane permeable nucleosides.
Psmb10	12.4751	64.1659	16.8371	8.18088	FALSE	TRUE	FALSE	FALSE	Proteasome subunit beta type-10. Plays a role in determining the T-cell repertoire for an antiviral T-cell response.
Psmb9	29.0853	107.081	3.05806	0.309867	FALSE	TRUE	FALSE	FALSE	Proteasome subunit beta type-9, one of the 17 essential subunits (alpha subunits 1-7, constitutive beta subunits 1-7, and inducible subunits including beta1i, beta2i, beta5i) that contributes to the complete assembly of 20S
Ptgs2	0	332.54	64.863	0	FALSE	TRUE	FALSE	FALSE	COX2
Relb	3.67737	25.3535	6.62951	4.36716	FALSE	TRUE	FALSE	FALSE	NF-kappa-B is a pleiotropic transcription factor which is present in almost all cell types and is involved in many biological processed such as inflammation, immunity, differentiation, cell growth, tumorigenesis and apoptosis.
Tgfbr2	0.012427	54.6374	13.3353	12.0456	FALSE	TRUE	FALSE	FALSE	Transforming growth factor, beta receptor II
Tnfrsf10b	9.51125	32.0235	10.2325	4.86307	FALSE	TRUE	FALSE	FALSE	Receptor for the cytotoxic ligand TNFSF10/TRAIL.
Traf1	1.72633	21.9432	1.92603	0.014674	FALSE	TRUE	FALSE	FALSE	Adapter molecule that regulates the activation of NF-kappa-B and JNK. Plays a role in the regulation of cell survival and apoptosis.
Abcb1a	0.086664	1.21188	26.1044	0.010309	FALSE	FALSE	TRUE	FALSE	Energy-dependent efflux pump responsible for decreased drug accumulation in multidrug-resistant cells.
Cd34	0.059628	0.05281	462.55	0.020264	FALSE	FALSE	TRUE	FALSE	Possible adhesion molecule with a role in early hematopoiesis by mediating the attachment of stem cells to the bone marrow extracellular matrix or directly to stromal cells. Expressed on heme and vascular associated tissues.
Cd80	0.011492	0.884463	10.9821	0.062663	FALSE	FALSE	TRUE	FALSE	B7: Involved in the costimulatory signal essential for T lymphocytes activation. T-cell proliferation and cytokine production is induced by the binding of CD28 or CTLA-4 to this receptor.
Ifitm1	0.055657	0.128379	32.3699	0	FALSE	FALSE	TRUE	FALSE	IFN-induced antiviral protein which inhibits the entry of viruses to the host cell cytoplasm, permitting endocytosis, but preventing subsequent viral fusion and release of viral contents into the cytosol.
Il1rl2	0	2.02812	17.922	0	FALSE	FALSE	TRUE	FALSE	Receptor for interleukin-36 (IL36A, IL36B and IL36G). After binding to interleukin-36 associates with the coreceptor IL1RAP to form the interleukin-36 receptor complex.The IL-36 signaling system is thought to be present in epithelial barriers and to take part in local inflammatory response; it is similar to the IL-1 system.
Itga6	0.413477	2.80207	63.9484	21.0248	FALSE	FALSE	TRUE	FALSE	Integrin alpha-6
Sele	0	0	26.3357	0	FALSE	FALSE	TRUE	FALSE	E-selectin: Cell-surface glycoprotein having a role in immunoadhesion. Mediates in the adhesion of blood neutrophils in cytokine-activated endothelium through interaction with PSGL1/SELPLG. May have a role in capillary morphogenesis.
Tnfrsf22	0.631864	5.35712	16.503	3.37828	FALSE	FALSE	TRUE	FALSE	Receptor for the cytotoxic ligand TNFSF10/TRAIL. Lacks a cytoplasmic death domain and hence is not capable of inducing apoptosis. Protects cells against TRAIL mediated apoptosis possibly through ligand competition.
Tnfrsf23	3.12914	3.59519	17.6848	0.046686	FALSE	FALSE	TRUE	FALSE	Receptor for the cytotoxic ligand TRAIL. Lacks a cytoplasmic death domain and hence is not capable of inducing apoptosis.
Ctnnb1	113.68	100.899	120.843	457.858	FALSE	FALSE	FALSE	TRUE	β-catenin is a dual function protein, involved in regulation and coordination of cell–cell adhesion and gene transcription.
Ctsc	0	3.49342	0.017493	16.5348	FALSE	FALSE	FALSE	TRUE	Thiol protease. Has dipeptidylpeptidase activity. Can act as both an exopeptidase and endopeptidase. Can degrade glucagon. Plays a role in the generation of cytotoxic lymphocyte effector function.
Ets1	15.4773	22.4931	23.4241	153.61	FALSE	FALSE	FALSE	TRUE	Ets1 knockout mice have aberrant thymic differentiation, reduced peripheral T cell numbers, reduced IL-2 production, a skewing towards a memory/effector phenotype and impairments in the production of Th1 and Th2 cytokines.
Igf2r	7.06249	6.41237	1.87903	29.5961	FALSE	FALSE	FALSE	TRUE	Acts as a positive regulator of T-cell coactivation, by binding DPP4 (By similarity). Transport of phosphorylated lysosomal enzymes from the Golgi complex and the cell surface to lysosomes.
Il10rb	14.9707	11.0005	8.3796	58.3489	FALSE	FALSE	FALSE	TRUE
Itga4	0	0	0	45.9697	FALSE	FALSE	FALSE	TRUE	Integrins alpha-4/beta-1 (VLA-4 or LPAM-2) and alpha-4/beta-7 (LPAM-1) are receptors for fibronectin.
Nfatc2	0.077589	0.108875	0.023026	13.2987	FALSE	FALSE	FALSE	TRUE	Plays a role in the inducible expression of cytokine genes in T-cells, especially in the induction of the IL-2, IL-3, IL-4, TNF-alpha or GM-CSF. Promotes invasive migration through the activation of GPC6 expression and WNT5A signaling pathway
Pla2g2e	1.16244	0.029319	3.99912	31.7276	FALSE	FALSE	FALSE	TRUE	PA2 catalyzes the calcium-dependent hydrolysis of the 2-acyl groups in 3-sn-phosphoglycerides.
