# Supplementary material for: Tumor-immune profiling of murine syngeneic tumor models as a framework to guide mechanistic studies and predict therapy response in distinct tumor microenvironments
Source: PLoS One. 2018 Nov 2;13(11):e0206223. doi: 10.1371/journal.pone.0206223 (PMC6214511; doi:10.1371/journal.pone.0206223)
Supplement: S3 Table — EMT6 tumor (100mm3) transcripts upregulated or downregulated relative to RENCA tumors (100mm3) with FDR < 0.1. Differential expression determined within the Nanostring PanCancer Immune profiling panel. (XLSX) [file pone.0206223.s003.xlsx]

## Sheet: EMT6-100 v REN100 FDR<.1
EMT6-100 versus RENCA-100	Log2 fold change	P-value	FDR
Msln	6.75	7.27e-13	1.54e-09
Cxcl5	5.66	5.29e-10	2.01e-07
Il1rl1	4.72	8.06e-10	2.48e-07
Angpt1	4.28	3.43e-07	2.49e-05
Ncam1	4.24	2.28e-15	1.12e-11
Arg1	4.23	1.5e-05	0.000621
Twist1	4.17	1.29e-09	2.9e-07
Il24	3.84	2.46e-07	1.84e-05
Ptgs2	3.7	1.3e-08	1.52e-06
Lif	3.69	5.73e-10	2.02e-07
Gbp2b	3.61	0.000371	0.00909
Nt5e	3.38	6.14e-09	9.59e-07
Egr3	3.21	8.4e-08	7.27e-06
Cx3cl1	3.05	2.3e-09	4.53e-07
Il11	3.04	4.18e-07	2.99e-05
Serpinb2	3.04	0.00034	0.00857
Isg20	2.94	9.08e-10	2.62e-07
Csf3	2.82	1.04e-07	8.52e-06
Fn1	2.68	2.13e-07	1.61e-05
Vegfc	2.61	4.88e-12	4.64e-09
Tnfrsf11b	2.51	1.02e-09	2.66e-07
Ifitm1	2.47	1.18e-05	0.00052
Itga5	2.3	9.55e-10	2.62e-07
Socs1	2.29	0.000115	0.00334
Irf1	2.26	0.000244	0.00649
Cxcl14	2.25	1.85e-06	0.000104
Pdgfrb	2.16	6.1e-07	4.06e-05
Il13ra2	2.13	0.000784	0.0171
Vegfa	2.07	9.35e-13	1.54e-09
Fas	2.04	7.47e-06	0.000354
Cxcl10	2.01	0.00268	0.0486
Nos2	2	8.02e-05	0.00253
Slc7a11	1.93	1.24e-08	1.51e-06
Il7	1.91	2.91e-07	2.14e-05
Nfatc4	1.85	0.000303	0.00776
S100a8	1.81	0.00238	0.0434
Tnfrsf10b	1.8	2.39e-10	1.07e-07
Il12rb1	1.79	0.00107	0.0221
Lrrn3	1.71	1.51e-05	0.000621
Syt17	1.66	2.28e-06	0.000124
Akt3	1.65	6.86e-08	6.26e-06
Tpsab1	1.64	6.86e-05	0.00224
Rsad2	1.61	0.0011	0.0226
Csf1	1.56	0.000151	0.00421
Vcam1	1.56	0.000742	0.0164
Thbs1	1.55	0.00037	0.00909
Il13ra1	1.52	3.09e-05	0.00114
Ppbp	1.51	0.00498	0.0827
Prg2	1.51	0.00503	0.083
Cxcl1	1.47	0.000531	0.0122
Col3a1	1.44	0.00461	0.0779
C8b	1.43	0.000581	0.0132
Col1a1	1.42	0.00216	0.0403
Nfkb2	1.39	1.44e-06	9.09e-05
Ifit1	1.39	0.00481	0.0805
Psmb10	1.38	0.00417	0.0716
Plau	1.35	8.56e-05	0.00266
Lrp1	1.34	0.00024	0.00643
Ripk2	1.33	1.93e-07	1.49e-05
Il18rap	1.33	3.62e-05	0.00128
Mif	1.31	6.36e-10	2.09e-07
Nfkbia	1.31	0.00103	0.0215
Nrp1	1.27	0.000108	0.0032
Il15	1.26	0.000794	0.0173
Vim	1.25	9.99e-09	1.3e-06
Il1rap	1.2	8.83e-07	5.73e-05
Snai1	1.17	0.00224	0.0415
Bcl10	1.14	6.86e-09	9.67e-07
Igf1r	1.14	1.25e-08	1.51e-06
Mill2	1.14	0.00202	0.0379
Trp53	1.13	1.81e-07	1.41e-05
Gpi1	1.1	1.16e-09	2.86e-07
Casp3	1.1	5.7e-09	9.38e-07
Tcf7	1.09	0.000941	0.0201
Cd9	1.06	9.71e-08	8.12e-06
Ccl20	1.06	0.00361	0.0631
Traf3	1.04	3.66e-10	1.5e-07
Ubc	1.04	8.02e-08	7.1e-06
Ccl25	0.999	1.73e-06	0.000101
Il1a	0.998	0.00561	0.0904
Herc6	0.991	0.00376	0.0654
Egr1	0.981	0.00173	0.0339
Anxa1	0.972	1.44e-05	0.000602
Cd44	0.965	0.000334	0.00844
Dusp6	0.941	3.61e-08	3.71e-06
Il6st	0.927	7.51e-05	0.00241
Tgfb2	0.916	0.000147	0.00413
Mapk11	0.908	1.3e-05	0.000564
Bmi1	0.907	2.46e-09	4.67e-07
Dusp4	0.897	1.08e-05	0.000483
Bax	0.88	1.22e-06	7.79e-05
Tnfrsf12a	0.88	4.04e-06	0.000203
Cd276	0.864	1.09e-05	0.000483
Tgfb3	0.838	0.000575	0.0131
Rela	0.83	0.000142	0.00402
Itgb1	0.829	3.05e-08	3.2e-06
Jak2	0.813	0.000279	0.00732
Map2k1	0.8	1.26e-09	2.9e-07
Jun	0.782	1.83e-05	0.000712
Psmd7	0.778	1.13e-11	7.93e-09
Relb	0.72	0.000477	0.0112
Rps6	0.706	0.00192	0.0364
Angpt2	0.7	0.00116	0.0238
Reps1	0.692	8.32e-09	1.14e-06
Chuk	0.692	9.36e-08	7.96e-06
Itgb4	0.602	0.00103	0.0215
Smad3	0.591	0.00073	0.0162
Fyn	0.585	0.00231	0.0426
Ikbkg	0.577	0.000114	0.00333
Ilf3	0.565	4.3e-08	4.25e-06
Tfrc	0.52	2.37e-05	0.000885
Ulbp1	0.519	0.00274	0.0493
Smad4	0.506	1.09e-07	8.78e-06
Tfe3	0.5	0.000407	0.00975
Map2k4	0.475	1.84e-06	0.000104
Bid	0.469	1.54e-05	0.000624
Tlr3	0.459	0.00184	0.0353
Ythdf2	0.457	3.83e-06	0.000197
Psma2	0.424	1.92e-05	0.000728
Cd63	0.339	0.000437	0.0104
C1qbp	0.33	0.00128	0.026
Myc	0.308	0.00347	0.0613
Nfatc3	0.301	0.000563	0.0129
Mapk8	0.268	0.00226	0.0417
Irak1	0.251	0.00245	0.0446
Mapk3	0.245	0.00405	0.0701
Atf2	0.226	0.0013	0.0262
Hif1a	0.213	0.00347	0.0613
Mapk1	-0.179	0.000265	0.007
Anp32b	-0.188	0.00037	0.00909
Casp8	-0.316	0.000407	0.00975
Atg16l1	-0.322	2.73e-06	0.000146
Irf3	-0.331	0.000501	0.0117
Mapkapk2	-0.367	0.0051	0.0835
Traf2	-0.379	0.000107	0.00318
Atg12	-0.381	0.000395	0.00961
Tab1	-0.4	0.0027	0.0487
Litaf	-0.466	0.000776	0.0171
Ifnar2	-0.467	0.00512	0.0836
Tmem173	-0.468	0.00619	0.0985
Lamp2	-0.47	0.000111	0.00325
Ikbkb	-0.499	3.68e-05	0.00128
Birc5	-0.499	6.03e-05	0.002
Ticam1	-0.505	0.00436	0.0741
Bcl2l1	-0.53	0.00178	0.0344
Sigirr	-0.543	0.000443	0.0105
Mr1	-0.59	1.44e-05	0.000602
Lamp1	-0.653	2.17e-06	0.00012
Raet1	-0.668	0.0031	0.0552
Atg10	-0.676	3.23e-06	0.000171
St6gal1	-0.688	0.00177	0.0344
Mfge8	-0.703	0.000116	0.00335
Irak4	-0.714	5.27e-07	3.66e-05
Ifnar1	-0.723	9.11e-05	0.00277
Ly96	-0.73	1.69e-06	9.93e-05
Atg5	-0.746	4.71e-07	3.32e-05
Fut7	-0.768	0.00298	0.0532
Fos	-0.769	0.000292	0.00761
Stat5b	-0.806	4.13e-05	0.00142
Mapk14	-0.826	7.68e-11	3.79e-08
C8g	-0.833	0.00093	0.0199
Prkcd	-0.846	0.000293	0.00761
Psen2	-0.887	7.61e-05	0.00242
Tnfsf12	-0.957	0.00348	0.0613
Fadd	-0.958	1.08e-05	0.000483
Atg7	-0.961	3.84e-09	6.76e-07
Cdk1	-0.97	3.74e-05	0.00129
Cd81	-1.02	2.12e-09	4.53e-07
Muc1	-1.02	7.16e-05	0.00232
Ikzf1	-1.04	0.00584	0.0938
Map4k2	-1.06	7.64e-06	0.000357
Cd99	-1.06	0.00178	0.0344
Tlr5	-1.08	0.00096	0.0204
Tnfsf18	-1.09	0.000205	0.00557
Map3k5	-1.1	1.63e-08	1.79e-06
Tlr7	-1.11	0.0059	0.0945
Tgfb1	-1.13	3.41e-05	0.00122
Ccr8	-1.13	0.00368	0.0642
Mcam	-1.14	6.82e-05	0.00224
Tyk2	-1.15	4.39e-05	0.00149
Abca1	-1.15	0.00139	0.0278
Lcp1	-1.16	0.000922	0.0199
Cd80	-1.18	0.00123	0.025
Cd14	-1.18	0.00415	0.0716
Nfatc2	-1.22	3.14e-05	0.00115
Abcg1	-1.22	0.00474	0.0798
Osm	-1.22	0.00502	0.083
Tlr9	-1.22	0.00592	0.0945
Tlr4	-1.24	6.22e-09	9.59e-07
Il12b	-1.24	0.00525	0.0855
Ccl1	-1.24	0.00534	0.0864
Itga1	-1.25	3.45e-05	0.00122
Masp1	-1.25	0.00496	0.0826
Csf2rb	-1.26	0.00359	0.0631
Ceacam1	-1.27	0.000158	0.00438
Cdh5	-1.27	0.00482	0.0805
Btk	-1.28	0.00107	0.0222
Txnip	-1.3	8.33e-05	0.0026
Cd84	-1.32	0.00179	0.0344
Il16	-1.33	0.00419	0.0718
Il23a	-1.36	0.00506	0.0832
Tgfbr1	-1.37	6.47e-09	9.67e-07
Cfp	-1.37	0.00199	0.0374
Cybb	-1.37	0.00297	0.0532
Ctsh	-1.38	0.000805	0.0174
Ptprc	-1.39	0.00188	0.0358
Fcgr3	-1.4	0.000608	0.0136
Xcr1	-1.4	0.00119	0.0242
Itga4	-1.41	3.34e-05	0.00121
Tie1	-1.41	0.00221	0.0411
Cd97	-1.42	1.75e-06	0.000101
Inpp5d	-1.44	0.000475	0.0112
Cmklr1	-1.44	0.00102	0.0215
Batf	-1.45	5.92e-05	0.00197
Il10ra	-1.45	0.00237	0.0434
Cfd	-1.46	0.00427	0.073
Col4a1	-1.47	0.000473	0.0112
Selplg	-1.5	0.00148	0.0292
Klra17	-1.51	0.00026	0.00691
Cd68	-1.51	0.000303	0.00776
Tnfsf13	-1.53	5.65e-05	0.0019
Clu	-1.54	7.29e-05	0.00235
Amica1	-1.54	0.000602	0.0136
Tlr8	-1.54	0.00143	0.0284
Dll4	-1.56	0.000127	0.0036
Map3k1	-1.59	2.02e-08	2.16e-06
Cd4	-1.59	0.00193	0.0364
Tfeb	-1.6	6.65e-08	6.19e-06
Csf2	-1.6	0.000595	0.0135
Pou2f2	-1.62	1.65e-05	0.000657
Cd83	-1.62	9.59e-05	0.00287
Trem2	-1.62	0.00052	0.012
Ifngr1	-1.64	1.66e-06	9.89e-05
Ccl22	-1.64	0.00185	0.0353
Irf4	-1.65	1.88e-05	0.000723
Ly9	-1.65	0.000295	0.00761
Cd48	-1.65	0.000996	0.021
Pik3cd	-1.68	2.3e-06	0.000124
Rrad	-1.68	9.47e-06	0.000432
Tnfrsf13b	-1.68	9.48e-05	0.00285
Cd207	-1.68	0.00148	0.0292
Ccr9	-1.69	0.000318	0.00809
Cxcr4	-1.69	0.000367	0.00909
Mef2c	-1.7	1.56e-07	1.24e-05
Fcgr2b	-1.72	0.000167	0.0046
Kdr	-1.72	0.000173	0.00473
Ebi3	-1.72	0.000375	0.00916
Cxcr3	-1.74	0.000171	0.00468
Spn	-1.8	1.5e-06	9.25e-05
Ccr2	-1.81	0.000234	0.00632
Siglec1	-1.81	0.000981	0.0208
Mavs	-1.83	5.64e-12	4.64e-09
Ticam2	-1.85	2.89e-05	0.00107
Bcl2	-1.86	9.97e-09	1.3e-06
H2.DMb2	-1.88	0.000783	0.0171
Pik3cg	-1.89	9.38e-05	0.00284
Cd200r1	-1.9	1.54e-05	0.000624
Ctsw	-1.91	0.00171	0.0335
Emr1	-1.96	3.67e-05	0.00128
Itgae	-1.96	5.05e-05	0.00171
C4b	-1.99	0.00459	0.0778
Ncf4	-2.01	1.41e-05	0.0006
F13a1	-2.01	0.000403	0.00974
Il6ra	-2.02	1.7e-05	0.000673
Eng	-2.04	6.67e-09	9.67e-07
Cd37	-2.05	2.07e-05	0.000781
Sh2d1b1	-2.06	4.02e-06	0.000203
H2.Dma	-2.06	0.000125	0.00358
Ccl24	-2.06	0.000604	0.0136
Ltb	-2.07	0.00131	0.0262
Lyz2	-2.09	1.58e-05	0.000635
Ciita	-2.1	3.35e-05	0.00121
Ly86	-2.1	8.63e-05	0.00266
Tnfrsf13c	-2.12	1.49e-06	9.25e-05
Csf1r	-2.13	1.79e-05	0.000702
Maf	-2.14	2.22e-09	4.53e-07
Clec4n	-2.27	5.79e-07	3.95e-05
Cd33	-2.28	1.91e-05	0.000728
Klrc1	-2.28	0.00528	0.0857
Itgax	-2.3	3.49e-06	0.000181
Card9	-2.31	8.71e-05	0.00267
C1qa	-2.38	6.04e-06	0.000292
H2.DMb1	-2.38	0.000356	0.00893
Mrc1	-2.39	1.28e-05	0.000561
C1qb	-2.43	4.6e-06	0.000229
Mst1r	-2.45	4.66e-06	0.00023
Hsd11b1	-2.54	6.51e-06	0.000312
Lcn2	-2.55	8.04e-05	0.00253
Tnfsf15	-2.62	1.38e-05	0.000594
Rorc	-2.64	1.16e-08	1.47e-06
Rora	-2.65	5.59e-11	3.06e-08
Clec4a2	-2.66	5.84e-07	3.95e-05
Il18r1	-2.67	8.06e-08	7.1e-06
C2	-2.71	1.36e-08	1.56e-06
Apoe	-2.81	5.6e-09	9.38e-07
Cd74	-2.86	8.44e-06	0.000389
H2.Ab1	-2.92	7.67e-06	0.000357
Gata3	-3	4.31e-08	4.25e-06
Blnk	-3.03	4.94e-08	4.78e-06
Cx3cr1	-3.03	6.21e-08	5.89e-06
Lilra5	-3.03	7.23e-07	4.76e-05
H2.Ea.ps	-3.05	1.6e-06	9.62e-05
H2.Aa	-3.05	5.47e-06	0.000267
Ccl17	-3.15	1.52e-06	9.25e-05
H2.Eb1	-3.25	3.29e-06	0.000172
Cdh1	-3.39	1.61e-08	1.79e-06
Tal1	-3.65	2.2e-11	1.36e-08
Xcl1	-3.66	0.000127	0.0036
Il17rb	-4.71	3.48e-09	6.35e-07
Mme	-6.65	2.8e-12	3.46e-09
