# Supplementary material for: Tumor-immune profiling of murine syngeneic tumor models as a framework to guide mechanistic studies and predict therapy response in distinct tumor microenvironments
Source: PLoS One. 2018 Nov 2;13(11):e0206223. doi: 10.1371/journal.pone.0206223 (PMC6214511; doi:10.1371/journal.pone.0206223)
Supplement: S4 Table — CT26 tumor (100mm3) transcripts upregulated or downregulated relative to RENCA tumors (100mm3) with FDR < 0.1. Differential expression determined within the Nanostring PanCancer Immune profiling panel. (XLSX) [file pone.0206223.s004.xlsx]

## Sheet: CT26-100 v REN-100 FDR <.1
CT26-100 versus RENCA-100	Log2 fold change	P-value	FDR
Msln	5.19	3.98e-11	2.52e-08
Twist1	4.6	3.05e-10	9.33e-08
Sele	4.55	5.39e-08	5.15e-06
Tpsab1	4.53	1.06e-10	4.66e-08
Cma1	3.94	2.89e-07	1.93e-05
Ifitm1	3.71	6.69e-08	5.69e-06
Cd34	3.58	4.8e-07	2.92e-05
Gzmb	3.08	0.000646	0.012
Mill2	3.02	3.81e-08	3.92e-06
Abcb1a	2.94	8.44e-07	4.9e-05
Il1rl1	2.5	4.48e-06	0.000192
Ifit1	2.39	3.94e-05	0.00104
Itga6	2.31	1.14e-08	1.66e-06
Cxcl10	2.31	0.000899	0.0161
Egr3	2.24	8.15e-06	0.000307
Akt3	2.23	9.6e-10	1.94e-07
Il7	2.22	3.64e-08	3.82e-06
Fcer1a	2.2	1.82e-05	0.000586
Il11	2.2	2.17e-05	0.000669
Egr1	2.01	9.36e-07	5.19e-05
Itgb4	2	4.62e-10	1.14e-07
Ifit3	1.91	0.000942	0.0167
Vcam1	1.79	0.000213	0.0045
Cmpk2	1.79	0.000562	0.0107
Socs1	1.78	0.00116	0.0204
Lrrn3	1.76	1.06e-05	0.000375
Axl	1.68	3.2e-05	0.000878
Nfkb2	1.66	1.4e-07	1.12e-05
Rps6	1.66	1.83e-07	1.39e-05
Pdgfrb	1.63	1.91e-05	0.000607
Il15	1.6	8.14e-05	0.00187
Il18rap	1.57	5.51e-06	0.000227
Oas2	1.57	0.00196	0.0319
Irf7	1.57	0.00619	0.0906
Ctsg	1.56	0.00011	0.0024
Ptgs2	1.42	0.000927	0.0165
Smad3	1.39	3.55e-08	3.81e-06
Herc6	1.34	0.000307	0.00626
Xaf1	1.3	0.0042	0.0638
Bst2	1.29	0.00169	0.0282
Tnfrsf12a	1.27	3.31e-08	3.76e-06
Dusp6	1.24	6.74e-10	1.51e-07
Igf1r	1.23	3.81e-09	6.06e-07
Cd9	1.19	1.95e-08	2.35e-06
Tlr3	1.16	5.89e-08	5.39e-06
Vim	1.15	3.43e-08	3.76e-06
Nefl	1.15	0.00125	0.0217
Fn1	1.14	0.00204	0.0331
Cxcl14	1.13	0.00209	0.0338
Il34	1.09	0.00364	0.0559
Trp53	1.08	3.29e-07	2.13e-05
Itga5	1.08	2.05e-05	0.000641
Lif	1.08	0.00143	0.0243
Ccl25	1.01	1.51e-06	7.58e-05
Ifih1	0.998	0.00398	0.061
Isg20	0.946	0.000861	0.0155
Lrp1	0.906	0.00569	0.084
Bax	0.896	9.67e-07	5.24e-05
Anxa1	0.847	6.56e-05	0.00159
Sigirr	0.834	4.49e-06	0.000192
Casp3	0.832	2.73e-07	1.88e-05
Il1rap	0.802	9.13e-05	0.00208
Pml	0.765	0.000743	0.0135
Il6st	0.752	0.000572	0.0108
Mapk11	0.75	0.000105	0.00235
Bmi1	0.727	5.52e-08	5.15e-06
Jun	0.727	4.07e-05	0.00106
Dusp4	0.697	0.000166	0.00353
Nup107	0.695	7.83e-05	0.00181
Tmed1	0.675	6.56e-08	5.68e-06
Gpi1	0.674	9.83e-07	5.27e-05
Irak1	0.657	6.51e-08	5.68e-06
Anp32b	0.628	7.54e-11	3.89e-08
Prkce	0.614	0.000132	0.00285
C1qbp	0.607	2.29e-06	0.000106
Relb	0.525	0.00572	0.0843
Ulbp1	0.502	0.00355	0.0548
Pin1	0.488	0.00249	0.0398
Ubc	0.465	0.000753	0.0137
Vegfa	0.464	0.000368	0.00725
Bcl10	0.464	0.000387	0.00757
Mapk3	0.436	2.01e-05	0.000632
Hmgb1	0.324	7.56e-05	0.00178
Atf2	0.265	0.000318	0.0064
Ilf3	0.248	0.000609	0.0114
Psmd7	0.241	7.67e-05	0.00179
Ltbr	-0.236	0.00683	0.0988
Psmb7	-0.303	0.000358	0.00713
Gtf3c1	-0.319	0.000623	0.0116
Tfrc	-0.327	0.002	0.0326
Mapk8	-0.38	9.69e-05	0.00218
Itch	-0.432	0.000106	0.00236
Ecsit	-0.434	0.00027	0.00559
Atg10	-0.45	0.000279	0.00573
Yy1	-0.455	1.13e-10	4.66e-08
Tmem173	-0.465	0.00644	0.0935
Ep300	-0.477	1.96e-06	9.32e-05
Pla2g6	-0.564	1.74e-05	0.00057
Mapk1	-0.576	7.89e-11	3.89e-08
Pycard	-0.584	0.000851	0.0153
Traf6	-0.589	4.33e-05	0.00112
Tollip	-0.59	1.45e-07	1.14e-05
Tnfrsf1a	-0.591	0.00129	0.0223
Fadd	-0.598	0.00121	0.0212
Crebbp	-0.6	2.09e-05	0.000648
Map2k2	-0.617	4.63e-10	1.14e-07
Stat6	-0.622	1.41e-07	1.12e-05
Cd81	-0.653	9.55e-07	5.23e-05
Bcl2	-0.656	0.0016	0.0269
Igf2r	-0.677	2.89e-05	0.000819
Slc7a11	-0.678	0.00188	0.0311
Vhl	-0.684	0.000108	0.00239
Ticam1	-0.685	0.000364	0.00722
Xbp1	-0.696	4.35e-08	4.29e-06
Atg7	-0.706	2.75e-07	1.88e-05
Tank	-0.715	4.82e-05	0.00123
Il3ra	-0.731	0.00171	0.0286
Map3k5	-0.744	2.94e-06	0.000132
Cd63	-0.746	4.08e-08	4.1e-06
Cd164	-0.747	2.95e-07	1.94e-05
Casp8	-0.75	1.31e-08	1.79e-06
Lamp2	-0.757	4.05e-07	2.5e-05
Mapk14	-0.758	2.76e-10	9.09e-08
Tgfbr2	-0.761	0.00631	0.0921
Cdk1	-0.781	0.000338	0.00678
Lamp1	-0.783	2.09e-07	1.54e-05
Psen1	-0.785	2.79e-07	1.89e-05
Mapkapk2	-0.821	1.9e-06	9.21e-05
Tlr4	-0.841	1.16e-06	6.05e-05
Ifnl2	-0.848	0.00636	0.0926
Tgfbr1	-0.898	1.87e-06	9.14e-05
Stat3	-0.902	7.35e-05	0.00175
Stat5b	-0.908	1.08e-05	0.000381
Ada	-0.913	0.00213	0.0343
Vegfc	-0.917	1.04e-05	0.000373
Tfeb	-0.929	5.37e-05	0.00134
Mavs	-0.931	1.07e-07	8.83e-06
Fyn	-0.948	2.41e-05	0.000715
Jak1	-0.954	5.64e-06	0.000228
Fos	-0.955	3.17e-05	0.000873
Il17ra	-0.961	1.82e-05	0.000586
Atg5	-0.968	1.37e-08	1.82e-06
Ifnar1	-1	2.26e-06	0.000106
Cd276	-1.03	1.26e-06	6.45e-05
Tyk2	-1.03	0.000132	0.00285
Tnfrsf11a	-1.03	0.00401	0.0611
Zfp13	-1.03	0.00433	0.0649
Muc1	-1.06	4.99e-05	0.00125
Ikbkb	-1.07	1.85e-09	3.15e-07
Il1a	-1.07	0.00342	0.053
Map4k2	-1.1	4.61e-06	0.000196
Ly96	-1.11	6.32e-09	9.74e-07
Il13ra1	-1.11	0.000664	0.0123
Irak4	-1.12	1.02e-09	1.94e-07
Klra17	-1.13	0.00293	0.046
Il4ra	-1.15	0.00425	0.0642
C5ar1	-1.16	0.00422	0.0639
App	-1.17	2.62e-07	1.87e-05
Ifnar2	-1.18	3.89e-07	2.46e-05
Tcf7	-1.18	0.000476	0.00922
Prkcd	-1.19	7.89e-06	0.000302
Ambp	-1.19	0.000661	0.0123
Tnfsf18	-1.22	6.64e-05	0.0016
Ebi3	-1.22	0.00582	0.0855
Lcp1	-1.23	0.000573	0.0108
Ifi27	-1.24	2.65e-07	1.87e-05
Abca1	-1.25	0.000696	0.0128
Ikzf1	-1.26	0.00142	0.0241
Cd53	-1.27	0.00115	0.0203
Irf5	-1.27	0.00259	0.0412
Ptprc	-1.29	0.00336	0.0523
Ctss	-1.29	0.00455	0.068
Il10ra	-1.29	0.00538	0.0802
Cspg4	-1.3	0.000523	0.01
Mfge8	-1.31	6.06e-08	5.44e-06
Fcer1g	-1.31	0.00229	0.0369
Lyn	-1.32	0.00195	0.0319
Selplg	-1.32	0.004	0.0611
Emr1	-1.33	0.00147	0.0249
Ccl1	-1.33	0.00319	0.05
Ifngr1	-1.34	1.92e-05	0.000607
Itga2	-1.34	2.52e-05	0.000741
Il18	-1.35	3.57e-05	0.000952
Map3k1	-1.36	1.63e-07	1.26e-05
Psen2	-1.36	4.99e-07	3e-05
Alcam	-1.36	7.62e-06	0.000294
Il1rn	-1.36	0.000119	0.0026
Cd84	-1.37	0.00131	0.0226
Cd40	-1.37	0.00328	0.0513
Hif1a	-1.38	1.92e-13	4.75e-10
Cx3cl1	-1.39	5.63e-05	0.00139
Itgb2	-1.39	0.00141	0.0241
Plau	-1.4	5.97e-05	0.00146
Icam1	-1.41	0.00241	0.0386
Tlr8	-1.41	0.00279	0.044
Btk	-1.43	0.000386	0.00757
Cfp	-1.43	0.00141	0.0241
Gpr183	-1.44	4.81e-06	0.000203
Tlr2	-1.44	0.00025	0.00521
Tnfsf14	-1.44	0.00195	0.0319
Ccr9	-1.45	0.00122	0.0213
Ccl6	-1.45	0.00264	0.0419
CD209e	-1.46	0.000155	0.0033
Ncam1	-1.49	1.68e-08	2.18e-06
Itga4	-1.51	1.5e-05	0.000508
Cxcl16	-1.52	9.26e-05	0.0021
Tgfb1	-1.53	8.64e-07	4.94e-05
Inpp5d	-1.53	0.000271	0.0056
Ccl9	-1.53	0.0016	0.0269
Entpd1	-1.54	0.00135	0.0233
Fap	-1.55	0.00181	0.03
Kdr	-1.58	0.000392	0.00765
Ccr2	-1.58	0.000809	0.0146
Itgb3	-1.59	1.41e-06	7.16e-05
Litaf	-1.6	1.78e-10	6.28e-08
Vwf	-1.6	9.65e-06	0.000353
Csf3r	-1.6	0.0055	0.0817
Amica1	-1.61	0.000403	0.00782
Nfatc2	-1.62	1.08e-06	5.74e-05
Mcam	-1.62	1.14e-06	5.98e-05
Tnfsf13	-1.62	2.97e-05	0.000832
Irak2	-1.63	8.23e-05	0.00188
Tnfrsf13b	-1.63	0.000131	0.00285
Cd207	-1.63	0.00186	0.0308
Jam3	-1.65	2.31e-05	0.000695
Pik3cd	-1.66	2.73e-06	0.000126
Pecam1	-1.66	0.000347	0.00693
Pik3cg	-1.67	0.000312	0.00633
Syk	-1.69	2.71e-05	0.000777
Sh2d1b1	-1.7	3.72e-05	0.000986
Cmah	-1.7	0.00361	0.0556
Icosl	-1.71	4.09e-06	0.000179
Dpp4	-1.72	0.00268	0.0425
C1qb	-1.73	0.000195	0.00414
Ccr1	-1.74	7.84e-05	0.00181
Ly86	-1.74	0.000535	0.0102
Trem2	-1.75	0.000244	0.00511
Clec5a	-1.78	4.91e-05	0.00123
C1qa	-1.78	0.000147	0.00316
Cd86	-1.81	3.36e-05	0.000915
Tek	-1.82	0.00069	0.0127
Ccl22	-1.83	0.000713	0.013
Cmklr1	-1.84	0.0001	0.00225
Batf	-1.85	3.82e-06	0.000168
Blnk	-1.85	2.48e-05	0.000733
Ticam2	-1.86	2.73e-05	0.000777
Cd4	-1.86	0.0005	0.00964
Ccr6	-1.87	0.000244	0.00511
Itgae	-1.88	7.62e-05	0.00179
Cxcr2	-1.88	0.00121	0.0212
Il6ra	-1.89	3.49e-05	0.000936
Egfr	-1.89	4.28e-05	0.00111
Cd14	-1.89	6.31e-05	0.00154
Colec12	-1.92	7.04e-06	0.000276
Maf	-1.93	9.39e-09	1.4e-06
Fcgr3	-1.93	2.29e-05	0.000692
Clec4a2	-1.94	2.7e-05	0.000777
Thbs1	-1.94	4.04e-05	0.00106
Cxcl13	-1.94	0.00563	0.0834
Tie1	-1.97	0.00011	0.0024
Mef2c	-1.98	2.01e-08	2.36e-06
Cd83	-1.98	1.01e-05	0.000365
Lyz2	-1.99	2.69e-05	0.000777
Irf4	-2	1.94e-06	9.29e-05
Dll4	-2	8.32e-06	0.000311
Cd97	-2.01	1.79e-08	2.26e-06
Cfd	-2.01	0.000317	0.0064
Cd68	-2.02	1.45e-05	0.000499
Fcgr2b	-2.03	3.06e-05	0.000847
Cxcl2	-2.04	4.35e-05	0.00112
Ctsh	-2.05	1.52e-05	0.000511
Cd1d1	-2.06	5.99e-06	0.000238
Cdh5	-2.06	7.13e-05	0.00171
Cd200r1	-2.07	5.56e-06	0.000227
Trem1	-2.08	3.05e-05	0.000847
Osm	-2.12	3.49e-05	0.000936
Ccrl2	-2.12	4.86e-05	0.00123
Ciita	-2.14	2.71e-05	0.000777
Itga1	-2.17	3.41e-08	3.76e-06
Hspb2	-2.18	3.6e-09	5.92e-07
Ncf4	-2.18	5.38e-06	0.000223
Thbd	-2.18	1.5e-05	0.000508
Il1b	-2.18	4.58e-05	0.00117
Arg2	-2.19	5.48e-05	0.00136
Clec7a	-2.21	1.38e-05	0.000484
Il18r1	-2.23	8.83e-07	4.95e-05
Gata3	-2.26	1.74e-06	8.57e-05
C3	-2.26	0.000532	0.0102
Mrc1	-2.27	2.37e-05	0.000709
Cd37	-2.28	5.78e-06	0.000232
Tlr5	-2.29	2.44e-07	1.77e-05
C6	-2.35	0.00431	0.0649
Csf1r	-2.36	5.19e-06	0.000217
Csf2rb	-2.36	8.7e-06	0.000323
Cxcr4	-2.38	9.61e-06	0.000353
Lilra5	-2.38	1.41e-05	0.000491
Apoe	-2.39	5.53e-08	5.15e-06
Il1r2	-2.41	7.38e-05	0.00175
H2.Dma	-2.42	2.22e-05	0.000679
H2.DMb1	-2.42	0.000297	0.00609
Eng	-2.47	4.2e-10	1.14e-07
Cx3cr1	-2.52	7.25e-07	4.26e-05
Card9	-2.52	3.43e-05	0.00093
Il23a	-2.54	1.71e-05	0.000565
Itgax	-2.57	8.72e-07	4.94e-05
Tnfrsf13c	-2.6	9.87e-08	8.26e-06
Raet1	-2.62	3.22e-10	9.33e-08
Cd74	-2.63	2.24e-05	0.000681
Cd33	-2.67	2.94e-06	0.000132
Rrad	-2.72	1.85e-08	2.28e-06
Hsd11b1	-2.73	2.78e-06	0.000127
H2.Ea.ps	-2.73	6.18e-06	0.000244
H2.Ab1	-2.73	1.63e-05	0.000545
Mr1	-2.78	3.08e-15	1.52e-11
Cxcl3	-2.78	6.4e-05	0.00156
Ccl24	-2.79	2.93e-05	0.000827
H2.Aa	-2.8	1.46e-05	0.000501
H2.Eb1	-2.83	1.74e-05	0.00057
Tgfb2	-2.9	4.08e-11	2.52e-08
Cd163	-2.91	7.7e-05	0.00179
H2.DMb2	-2.94	7.97e-06	0.000302
Mst1r	-2.99	3.81e-07	2.44e-05
S100a8	-3.01	1.85e-05	0.000592
Clec4n	-3.02	1.23e-08	1.74e-06
Rorc	-3.05	1.44e-09	2.63e-07
F13a1	-3.12	3.62e-06	0.000161
Lcn2	-3.16	7.18e-06	0.000279
Bst1	-3.21	1.95e-07	1.46e-05
C2	-3.24	1.02e-09	1.94e-07
Cfh	-3.26	1.52e-06	7.58e-05
Rora	-3.38	1.38e-12	1.36e-09
Pdgfc	-3.39	7.63e-10	1.64e-07
Ccl17	-3.39	5.87e-07	3.49e-05
Tnfsf15	-3.49	4.02e-07	2.5e-05
Tal1	-3.76	1.38e-11	1.14e-08
Clu	-3.79	6.19e-10	1.45e-07
St6gal1	-3.82	5.16e-13	6.74e-10
Lbp	-4	9.74e-06	0.000353
Cdh1	-4.65	1.69e-10	6.28e-08
Il17rb	-4.98	1.57e-09	2.76e-07
Mme	-7.39	5.46e-13	6.74e-10
