# Supplementary material for: Tumor-immune profiling of murine syngeneic tumor models as a framework to guide mechanistic studies and predict therapy response in distinct tumor microenvironments
Source: PLoS One. 2018 Nov 2;13(11):e0206223. doi: 10.1371/journal.pone.0206223 (PMC6214511; doi:10.1371/journal.pone.0206223)
Supplement: S5 Table — B16F10 tumor (100mm3) transcripts upregulated or downregulated relative to RENCA tumors (100mm3) with FDR < 0.1. Differential expression determined within the Nanostring PanCancer Immune profiling panel. (XLSX) [file pone.0206223.s005.xlsx]

## Sheet: B16F10-100 v REN-100 FDR <.1
B16F10-100 versus RENCA-100	Log2 fold change	P-value	FDR
S100b	4.96	3.5e-11	1.33e-08
Fez1	4.12	6.22e-10	9.91e-08
Arg1	3.05	0.000442	0.00656
Ppbp	3.03	6.94e-06	0.000186
Dmbt1	2.93	7.58e-05	0.00144
Serpinb2	2.59	0.00138	0.0176
Vwf	2.46	3.81e-08	2.47e-06
Jam3	2.43	1.99e-07	9.84e-06
Marco	2.39	4.55e-06	0.00013
Tfrc	2.29	1.79e-14	4.43e-11
Psen2	2.13	9.45e-10	1.3e-07
Chil3	2.02	0.00474	0.0518
Cyfip2	1.95	0.000505	0.00737
Tnfrsf11b	1.91	5.03e-08	3.06e-06
Vegfc	1.89	6.23e-10	9.91e-08
Dusp4	1.84	7.18e-10	1.05e-07
Ccl25	1.83	4.11e-10	7.5e-08
Rps6	1.83	4.7e-08	2.9e-06
Gpi1	1.82	5.71e-13	5.63e-10
Cd44	1.64	8.46e-07	3.26e-05
Cxcl5	1.6	0.00185	0.0227
Ets1	1.53	2.14e-08	1.6e-06
Ncam1	1.49	1.77e-08	1.37e-06
Havcr2	1.47	0.00094	0.0127
Cd36	1.42	0.00415	0.0461
Mif	1.4	2.55e-10	5.02e-08
Mill2	1.33	0.000573	0.00827
Angpt2	1.29	1.87e-06	6.5e-05
Zfp13	1.2	0.00143	0.0181
Hmgb1	1.02	1.54e-11	6.32e-09
Bmi1	1.02	4.52e-10	7.96e-08
Bax	0.953	4.36e-07	1.9e-05
Igf2r	0.926	6.61e-07	2.74e-05
Akt3	0.86	0.000169	0.00277
Isg20	0.832	0.00243	0.0288
Mcam	0.808	0.0017	0.0211
Trp53	0.781	1.82e-05	0.000404
Pycard	0.777	5.36e-05	0.00106
Map2k1	0.755	2.93e-09	3.07e-07
Il1rap	0.702	0.00034	0.00524
Ewsr1	0.665	5.99e-09	5.68e-07
Reps1	0.655	1.83e-08	1.39e-06
Anp32b	0.647	4.78e-11	1.69e-08
Ilf3	0.615	1.29e-08	1.03e-06
Il3ra	0.587	0.00816	0.0861
Ecsit	0.582	1.2e-05	0.00029
Fadd	0.58	0.00155	0.0193
Vegfa	0.563	5.35e-05	0.00106
C1qbp	0.522	1.38e-05	0.000322
Gtf3c1	0.504	5.08e-06	0.000144
Dusp6	0.503	8.16e-05	0.00151
Tmed1	0.459	9.11e-06	0.00023
Ubc	0.456	0.000882	0.012
Pin1	0.449	0.00458	0.0502
Birc5	0.448	0.000181	0.00294
Map2k4	0.415	9.36e-06	0.000236
Psmd7	0.377	3.68e-07	1.64e-05
Traf3	0.252	0.00492	0.0537
Smad4	-0.187	0.00416	0.0461
Nfatc3	-0.247	0.00286	0.0331
Mapk1	-0.292	1.1e-06	4.22e-05
Psen1	-0.296	0.00577	0.0617
Psmb7	-0.3	0.000397	0.00596
Yy1	-0.302	4.32e-08	2.7e-06
Map2k2	-0.319	3.73e-06	0.000112
Casp3	-0.339	0.00335	0.0379
Traf6	-0.376	0.00264	0.0312
Psma2	-0.378	6.72e-05	0.0013
Casp8	-0.4	3.79e-05	0.000786
Itch	-0.415	0.000158	0.00267
Igf1r	-0.424	0.00115	0.0149
Cd81	-0.442	8.92e-05	0.00162
Tgfbr1	-0.456	0.00197	0.024
Mapk8	-0.465	1.05e-05	0.000263
Ly96	-0.474	0.000213	0.0034
Mapk3	-0.475	7.54e-06	0.000197
Tollip	-0.48	2.11e-06	7.04e-05
Smad3	-0.485	0.00352	0.0396
Stat5b	-0.488	0.00382	0.0427
Cd164	-0.505	3.42e-05	0.000713
Hif1a	-0.506	4.56e-07	1.97e-05
Irf3	-0.507	5.57e-06	0.000155
Ripk2	-0.511	0.00419	0.0463
Xbp1	-0.519	2.06e-06	6.94e-05
Mapk14	-0.533	4.3e-08	2.7e-06
Atf1	-0.562	3.16e-08	2.23e-06
Tfe3	-0.562	0.000131	0.00226
Tbk1	-0.575	0.00016	0.00268
Ifi27	-0.575	0.00123	0.0158
Atg16l1	-0.583	8.32e-10	1.17e-07
Tab1	-0.583	9.37e-05	0.00169
Tnfrsf1a	-0.599	0.00116	0.015
Ep300	-0.602	9.51e-08	5.21e-06
Tirap	-0.636	0.00139	0.0177
Ticam1	-0.676	0.00041	0.00613
Jun	-0.685	7.76e-05	0.00146
Smad2	-0.687	8.76e-08	4.91e-06
Il3	-0.694	0.00449	0.0494
Jak2	-0.701	0.00105	0.0139
Ifnar1	-0.721	9.44e-05	0.0017
Pml	-0.729	0.00112	0.0147
Il22	-0.737	0.00065	0.00927
Lgals3	-0.756	0.000784	0.011
Gfi1	-0.771	0.000259	0.00404
Cd97	-0.775	0.00106	0.0139
Litaf	-0.794	2.72e-06	8.71e-05
Klra21	-0.802	0.00288	0.0332
Itga1	-0.826	0.00179	0.0221
Lamp1	-0.838	8.42e-08	4.83e-06
Cd70	-0.839	0.00522	0.0567
Lrp1	-0.846	0.00889	0.0931
Sbno2	-0.847	0.00203	0.0246
Stat6	-0.875	1.14e-09	1.48e-07
Nfkb2	-0.885	0.000227	0.00359
Nfkb1	-0.887	2.18e-05	0.000471
Tyk2	-0.898	0.00051	0.00742
Lamp2	-0.904	3.74e-08	2.46e-06
Tgfb2	-0.904	0.000167	0.00276
Atg5	-0.907	3.37e-08	2.25e-06
Tank	-0.909	3.02e-06	9.33e-05
Bcl10	-0.912	1.6e-07	8.22e-06
Ifitm2	-0.917	1.29e-05	0.000304
Klra4	-0.938	0.00543	0.0583
Ikbkb	-0.943	1.13e-08	9.8e-07
Mr1	-0.948	3.33e-08	2.25e-06
Tlr4	-0.951	2.34e-07	1.12e-05
Abca1	-0.956	0.00561	0.06
Mapkapk2	-0.958	2.62e-07	1.24e-05
Il17ra	-0.964	1.74e-05	0.000391
Rela	-0.974	2.61e-05	0.000555
Syt17	-0.987	0.000604	0.00866
Txnip	-0.997	0.00103	0.0136
Alcam	-1	0.000201	0.00324
Jak1	-1.01	2.93e-06	9.1e-05
Il22ra2	-1.01	0.00882	0.0928
Atg7	-1.02	1.53e-09	1.89e-07
Ccl7	-1.02	0.00537	0.058
Il1rl2	-1.02	0.0055	0.059
Map3k5	-1.05	3.34e-08	2.25e-06
Hc	-1.05	0.000933	0.0126
Masp2	-1.05	0.00728	0.0771
Fut7	-1.06	0.000178	0.0029
Crebbp	-1.07	1.26e-08	1.02e-06
Il18	-1.07	0.000374	0.00565
Fos	-1.08	7.51e-06	0.000197
Egr1	-1.08	0.000808	0.0112
Il1rn	-1.08	0.000994	0.0133
Rel	-1.09	0.00115	0.0149
Cd84	-1.09	0.00721	0.0765
Flt3	-1.09	0.0093	0.097
Atg12	-1.1	7.2e-10	1.05e-07
Batf	-1.1	0.000879	0.012
Ifih1	-1.11	0.00181	0.0223
Ikzf2	-1.11	0.00884	0.0928
Plaur	-1.12	0.00329	0.0374
Dll4	-1.13	0.00221	0.0263
Tpsab1	-1.14	0.00193	0.0237
Cd53	-1.14	0.00269	0.0316
Anxa1	-1.16	1.71e-06	6.02e-05
Tgfbr2	-1.16	0.000196	0.00318
Il25	-1.16	0.00287	0.0332
Cd99	-1.17	0.000784	0.011
Tnfaip3	-1.17	0.00326	0.0372
Tnfrsf12a	-1.18	9.23e-08	5.11e-06
Tnfsf18	-1.18	9.16e-05	0.00166
Icosl	-1.18	0.000233	0.00367
Il13ra1	-1.18	0.000396	0.00596
Tnfrsf9	-1.18	0.00047	0.00696
Relb	-1.19	2.05e-06	6.94e-05
Maf	-1.19	5.77e-06	0.000157
Ctsh	-1.19	0.00271	0.0317
Raet1	-1.2	1.13e-05	0.000276
Cd68	-1.22	0.00198	0.0241
Nod2	-1.22	0.00404	0.045
Apoe	-1.23	0.000158	0.00267
Egr2	-1.23	0.000358	0.00543
Ctsg	-1.23	0.000993	0.0133
Socs3	-1.24	0.000232	0.00366
Nfatc2	-1.26	2.19e-05	0.000471
Xaf1	-1.26	0.00506	0.0551
Bcl2l1	-1.27	1.29e-07	6.78e-06
Ddx58	-1.28	0.000479	0.00705
A2m	-1.28	0.000939	0.0127
Abcg1	-1.28	0.00336	0.0379
Il13	-1.28	0.0045	0.0494
App	-1.29	7.36e-08	4.3e-06
Tgfb3	-1.3	5.64e-06	0.000155
Lif	-1.3	0.000289	0.0045
Cd200	-1.3	0.00252	0.0298
Il1r1	-1.3	0.00529	0.0572
Sigirr	-1.31	1.17e-08	9.8e-07
Traf2	-1.32	5.49e-12	2.71e-09
Cyld	-1.33	7.47e-11	2.09e-08
Irf2	-1.33	7.95e-06	0.000205
Itgb2	-1.33	0.00206	0.0248
Klrc2	-1.33	0.00682	0.0727
Tlr7	-1.34	0.00141	0.018
Tnfrsf17	-1.34	0.00149	0.0188
Ccl20	-1.35	0.000525	0.00762
Bst2	-1.36	0.00112	0.0147
Tnfsf14	-1.36	0.00306	0.0351
Cd28	-1.37	0.000356	0.00543
Tlr9	-1.37	0.00271	0.0317
Ctsl	-1.39	4.2e-06	0.000124
Ccr4	-1.39	0.000116	0.00204
Abcb1a	-1.39	0.00212	0.0254
Tmem173	-1.4	6.42e-08	3.87e-06
Cd1d2	-1.4	0.000504	0.00737
Ccl4	-1.4	0.000662	0.00941
Il1rl1	-1.4	0.00154	0.0193
Pou2f2	-1.41	7.18e-05	0.00137
Ambp	-1.43	0.00011	0.00196
Itgam	-1.43	0.00104	0.0138
Trem2	-1.43	0.00153	0.0192
Il2rg	-1.44	0.00379	0.0425
Oas3	-1.45	0.00321	0.0367
Ifnar2	-1.46	2.26e-08	1.67e-06
Il21r	-1.47	0.00542	0.0583
Oasl1	-1.48	0.00151	0.019
Isg15	-1.48	0.00195	0.0238
Cd48	-1.48	0.00232	0.0276
Ccl26	-1.48	0.00338	0.038
Runx3	-1.49	0.000153	0.00261
Tnfrsf11a	-1.5	0.000156	0.00265
Ddx60	-1.5	0.00524	0.0568
Irak4	-1.52	1.09e-11	4.88e-09
Cd47	-1.52	5.69e-07	2.38e-05
Il7	-1.52	5.25e-06	0.000148
Tlr6	-1.52	0.000205	0.00328
Mavs	-1.53	8.43e-11	2.09e-08
Tnfrsf1b	-1.53	0.000586	0.00843
Entpd1	-1.54	0.00136	0.0174
Irak2	-1.55	0.000137	0.00235
Itga2	-1.56	4.22e-06	0.000124
F13a1	-1.56	0.00326	0.0372
Erbb2	-1.57	5.08e-09	5.08e-07
Cd80	-1.57	7.99e-05	0.00148
Oas2	-1.57	0.002	0.0242
Cd86	-1.59	0.00013	0.00225
Psmb10	-1.59	0.00139	0.0177
Jak3	-1.6	2.55e-06	8.27e-05
Il18rap	-1.6	4.5e-06	0.00013
Irf1	-1.6	0.00429	0.0474
Ccl2	-1.61	0.000532	0.00769
Ifng	-1.62	0.0021	0.0252
Cd9	-1.63	1.92e-10	4.31e-08
Il4ra	-1.64	0.000217	0.00346
Prdm1	-1.65	0.000201	0.00324
Il12rb2	-1.66	0.00383	0.0427
Pik3cd	-1.67	2.44e-06	7.97e-05
Syk	-1.68	2.85e-05	0.000599
Irgm2	-1.69	0.00923	0.0964
Map4k2	-1.7	1.53e-08	1.2e-06
Il19	-1.7	0.000331	0.00512
Tgfb1	-1.71	2.1e-07	1.02e-05
Cebpb	-1.72	3.85e-05	0.000795
Cd200r1	-1.72	4.75e-05	0.00095
Dock9	-1.73	3.22e-07	1.45e-05
Tnfrsf18	-1.73	0.000739	0.0104
Il23a	-1.73	0.000807	0.0112
Inpp5d	-1.74	7.54e-05	0.00144
Fasl	-1.74	0.00184	0.0226
Bcl6	-1.75	2e-09	2.24e-07
Cd83	-1.75	4.21e-05	0.000853
Cd14	-1.75	0.000142	0.00244
Runx1	-1.76	1.15e-07	6.22e-06
Myd88	-1.76	8.52e-06	0.000217
Ctss	-1.76	0.000366	0.00553
Cd247	-1.76	0.00155	0.0193
Fcgr1	-1.77	0.000817	0.0112
Lcp1	-1.78	1.25e-05	0.000297
Ada	-1.79	2.24e-06	7.42e-05
Ifi35	-1.79	8.06e-06	0.000207
Cd40lg	-1.79	1.2e-05	0.00029
Bid	-1.8	8.64e-14	1.42e-10
Siglec1	-1.8	0.00106	0.0139
Cd1d1	-1.81	2.73e-05	0.000577
Tnfsf12	-1.82	7e-06	0.000187
Irf5	-1.82	0.000101	0.00179
Tlr1	-1.82	0.000422	0.00629
Stat1	-1.82	0.00314	0.036
Pdcd1lg2	-1.82	0.00692	0.0736
Cfp	-1.83	0.000153	0.00261
Hcst	-1.84	4.34e-05	0.000873
Cr2	-1.84	0.000622	0.0089
Creb5	-1.85	7.19e-06	0.00019
CD209e	-1.85	1.22e-05	0.000292
Ebi3	-1.86	0.000178	0.0029
Irf4	-1.87	4.35e-06	0.000126
C1qb	-1.87	8.92e-05	0.00162
Klrd1	-1.87	0.00817	0.0861
Cd69	-1.88	8.22e-05	0.00151
Cxcr4	-1.89	0.000119	0.00209
Icam1	-1.91	0.000163	0.00272
Tnfsf11	-1.91	0.000164	0.00272
Nlrc5	-1.91	0.000763	0.0107
Lyn	-1.92	6.15e-05	0.0012
Csf1	-1.94	1.45e-05	0.000333
Btk	-1.94	1.66e-05	0.000377
Prkcd	-1.95	1.17e-08	9.8e-07
Hck	-1.96	7.89e-05	0.00148
H2.K1	-1.97	1.5e-05	0.000344
Flt3l	-1.97	5.9e-05	0.00116
Lta	-1.98	7.99e-05	0.00148
Ccl22	-1.98	0.000353	0.00541
Lag3	-1.98	0.00147	0.0186
Notch1	-1.99	2.8e-06	8.91e-05
Cd37	-1.99	2.79e-05	0.000588
Tnfrsf14	-1.99	0.000316	0.0049
Eomes	-1.99	0.00168	0.0209
Cd7	-2	0.000954	0.0128
Ifnl2	-2.01	1.41e-06	5.19e-05
Tnfrsf4	-2.01	1.07e-05	0.000266
Il16	-2.01	0.00012	0.00209
Sh2d1a	-2.01	0.00265	0.0312
Emr1	-2.02	2.55e-05	0.000545
Fcer1g	-2.03	3.99e-05	0.000813
Nfatc1	-2.04	6.22e-06	0.000169
Ccr5	-2.05	6.81e-05	0.00131
Cd3d	-2.05	0.000943	0.0127
Angpt1	-2.05	0.00109	0.0144
Ifngr1	-2.06	8.6e-08	4.88e-06
Tnfsf13	-2.06	1.73e-06	6.07e-05
Il12b	-2.06	6.2e-05	0.0012
Klra7	-2.06	0.000481	0.00706
Selplg	-2.07	7.71e-05	0.00146
Usp18	-2.08	3.87e-05	0.000795
Osm	-2.1	3.96e-05	0.00081
Il10ra	-2.11	7.99e-05	0.00148
Csf1r	-2.12	1.88e-05	0.000417
Mfge8	-2.14	5.24e-11	1.72e-08
Cd8b1	-2.14	0.00212	0.0254
C4b	-2.14	0.00274	0.0319
Cfb	-2.14	0.00279	0.0324
Ccr1	-2.15	7.57e-06	0.000197
Stat2	-2.15	2.05e-05	0.00045
C3	-2.16	0.0008	0.0111
Axl	-2.17	1.55e-06	5.55e-05
Ccr8	-2.17	6.74e-06	0.000182
Tigit	-2.17	0.000816	0.0112
Lck	-2.18	8.24e-05	0.00151
Snai1	-2.19	4.33e-06	0.000126
Clec7a	-2.2	1.42e-05	0.00033
Klra17	-2.21	4.04e-06	0.00012
Ncr1	-2.21	0.000812	0.0112
Cd6	-2.21	0.00335	0.0379
Msr1	-2.22	1.17e-05	0.000287
Ccr6	-2.22	4.39e-05	0.00088
Muc1	-2.24	3.26e-09	3.35e-07
Slamf6	-2.24	1.21e-05	0.00029
C1ra	-2.24	4.22e-05	0.000853
Tlr5	-2.25	3.12e-07	1.43e-05
Tlr2	-2.25	1.68e-06	5.96e-05
Csf2rb	-2.25	1.56e-05	0.000356
Ptprc	-2.25	1.78e-05	0.000397
Zap70	-2.26	0.000806	0.0112
Ccl1	-2.27	2.18e-05	0.000471
Ikzf1	-2.28	3.15e-06	9.65e-05
Xcr1	-2.28	8.43e-06	0.000215
Plau	-2.29	1.47e-07	7.65e-06
Ticam2	-2.3	2.31e-06	7.6e-05
Cd163	-2.31	0.000702	0.00996
H2.Ab1	-2.32	9.85e-05	0.00177
Ccrl2	-2.34	1.67e-05	0.000377
Il2ra	-2.34	0.000111	0.00197
H2.T23	-2.34	0.000176	0.00288
Tlr8	-2.35	2.33e-05	0.000499
Cd40	-2.36	2.09e-05	0.000457
Lyz2	-2.39	3.17e-06	9.65e-05
Cmklr1	-2.39	5.54e-06	0.000155
Tnfrsf13b	-2.41	1.51e-06	5.5e-05
Ly86	-2.41	1.97e-05	0.000434
Fpr2	-2.41	0.000348	0.00534
Spp1	-2.44	7.15e-06	0.00019
Il1b	-2.45	1.25e-05	0.000297
Irf8	-2.46	1.69e-05	0.000381
Cybb	-2.47	1.08e-05	0.000267
Il2rb	-2.49	0.00119	0.0154
Gpr183	-2.59	1.87e-09	2.14e-07
Clec4a2	-2.6	7.8e-07	3.08e-05
Cd27	-2.6	6.89e-05	0.00132
Klra2	-2.6	0.000163	0.00272
Foxp3	-2.61	6.18e-05	0.0012
Gzma	-2.61	0.000719	0.0102
Ulbp1	-2.63	5.2e-12	2.71e-09
Vcam1	-2.63	2.91e-06	9.1e-05
Tapbp	-2.63	4.52e-06	0.00013
Ccr9	-2.66	2.05e-06	6.94e-05
Itgax	-2.67	5.41e-07	2.28e-05
Tap1	-2.69	0.000101	0.00179
Gbp5	-2.69	0.0021	0.0252
Cd207	-2.7	1.4e-05	0.000327
Mrc1	-2.71	2.88e-06	9.1e-05
Ccr2	-2.72	2.57e-06	8.27e-05
H2.D1	-2.73	1.14e-06	4.34e-05
Itgal	-2.77	3.91e-06	0.000117
Fcgr3	-2.78	2.65e-07	1.25e-05
Msln	-2.78	3.04e-07	1.41e-05
Ccl12	-2.79	3.14e-07	1.43e-05
C1qa	-2.8	8.01e-07	3.11e-05
C1s1	-2.8	5.58e-06	0.000155
Mst1r	-2.82	7.86e-07	3.08e-05
H2.M3	-2.84	2.2e-07	1.06e-05
Itgb4	-2.89	1.78e-12	1.26e-09
Ctsw	-2.89	3.25e-05	0.00068
Tap2	-2.9	4.83e-07	2.07e-05
Ciita	-2.9	6.9e-07	2.84e-05
Cxcl11	-2.92	0.000355	0.00543
Cd3g	-2.92	0.000475	0.00701
Pik3cg	-2.93	5.34e-07	2.27e-05
Casp1	-2.95	4.09e-07	1.8e-05
Lbp	-2.95	0.00025	0.00392
Arg2	-2.98	1.55e-06	5.55e-05
Cd3e	-2.99	0.000119	0.00208
Cd5	-2.99	0.000165	0.00273
Tnfrsf13c	-3.02	1.24e-08	1.02e-06
Sh2d1b1	-3.03	2.55e-08	1.85e-06
Clec4n	-3.05	1.07e-08	9.43e-07
Fcgr2b	-3.06	1.95e-07	9.84e-06
H2.Eb1	-3.11	5.61e-06	0.000155
Il34	-3.12	4.2e-08	2.69e-06
Tal1	-3.13	2.22e-10	4.57e-08
Blnk	-3.13	3.24e-08	2.25e-06
Ctla4	-3.18	5.14e-05	0.00102
Rrad	-3.2	1.79e-09	2.1e-07
Card9	-3.21	2.03e-06	6.94e-05
Clec5a	-3.22	3.05e-08	2.18e-06
Pdgfc	-3.27	1.3e-09	1.65e-07
Cxcl16	-3.31	5.15e-09	5.08e-07
Cd33	-3.32	1.78e-07	9.05e-06
Icos	-3.32	1.33e-05	0.000313
Itgae	-3.33	7.08e-08	4.21e-06
Cfh	-3.33	1.17e-06	4.39e-05
Cxcr6	-3.33	0.000865	0.0118
Klrc1	-3.35	0.000222	0.00352
Cd4	-3.36	7.22e-07	2.95e-05
Gata3	-3.37	8.17e-09	7.61e-07
H2.DMb2	-3.37	1.55e-06	5.55e-05
Psmb8	-3.39	2.92e-06	9.1e-05
H2.Aa	-3.41	1.37e-06	5.11e-05
Colec12	-3.45	2.84e-09	3.05e-07
Hsd11b1	-3.48	1.18e-07	6.34e-06
Cd74	-3.48	7.51e-07	3.01e-05
Cxcl9	-3.5	0.00274	0.0319
C6	-3.53	0.000131	0.00226
Lilra5	-3.6	7.41e-08	4.3e-06
Lcn2	-3.61	1.39e-06	5.16e-05
Spn	-3.62	8.14e-11	2.09e-08
Il6ra	-3.62	8.9e-09	8.13e-07
H2.Dma	-3.67	1.25e-07	6.62e-06
Tnfsf15	-3.68	2e-07	9.84e-06
Psmb9	-3.82	7.82e-07	3.08e-05
Ltb	-3.84	2.07e-06	6.94e-05
Ncf4	-3.92	2.12e-09	2.32e-07
Ccl8	-3.98	9.44e-06	0.000236
Csf2	-4.03	9.96e-09	8.93e-07
Il18r1	-4.06	2.03e-10	4.36e-08
Ifi44	-4.16	7.4e-07	2.99e-05
Cdh1	-4.22	6.99e-10	1.05e-07
H2.Q2	-4.37	3.96e-10	7.5e-08
Bst1	-4.51	1.66e-09	2e-07
Amica1	-4.76	5.35e-10	9.1e-08
Ccl17	-4.78	5.43e-09	5.25e-07
Masp1	-4.79	1.14e-09	1.48e-07
Cx3cr1	-4.81	7.91e-11	2.09e-08
H60a	-4.97	3.64e-13	4.49e-10
Xcl1	-5.03	3.64e-06	0.00011
Clu	-5.62	1.65e-12	1.26e-09
Il17rb	-5.85	1.45e-10	3.41e-08
Ifi44l	-6.44	8.47e-11	2.09e-08
Mme	-6.53	3.71e-12	2.29e-09
Gbp2b	-6.7	3.18e-07	1.44e-05
H2.Ea.ps	-12.6	1.44e-15	7.09e-12
