# Supplementary material for: Tumor-immune profiling of murine syngeneic tumor models as a framework to guide mechanistic studies and predict therapy response in distinct tumor microenvironments
Source: PLoS One. 2018 Nov 2;13(11):e0206223. doi: 10.1371/journal.pone.0206223 (PMC6214511; doi:10.1371/journal.pone.0206223)
Supplement: S6 Table — EMT6 tumor (100mm3) transcripts upregulated or downregulated relative to CT26 tumors (100mm3) with FDR < 0.1. Differential expression determined within the Nanostring PanCancer Immune profiling panel. (XLSX) [file pone.0206223.s006.xlsx]

## Sheet: EMT6-100 v CT26-100 FDR<.1
EMT6-100 vs CT26-100	Log2 fold change	P-value	FDR
Ncam1	5.81	5.92e-11	2.94e-07
S100a8	4.9	5.16e-06	0.000324
Cxcl5	4.89	1.41e-08	4.65e-06
Cx3cl1	4.52	1.34e-09	1.33e-06
Angpt1	4.43	7.24e-10	1.03e-06
Cxcl3	4.23	1.69e-07	2.79e-05
Nt5e	4.13	9.69e-09	4.01e-06
Tgfb2	3.89	1.99e-07	2.95e-05
Cfh	3.65	1.96e-06	0.000155
Pdgfc	3.63	8.32e-10	1.03e-06
Vegfc	3.6	2.78e-09	1.73e-06
Thbs1	3.57	3.86e-09	1.92e-06
Il24	3.3	6.01e-05	0.00216
St6gal1	3.21	3.01e-07	3.93e-05
Bst1	3.15	2.01e-06	0.000156
Arg1	3.06	7.94e-05	0.00282
Csf3	3	7.31e-08	1.58e-05
Cxcr2	2.9	0.000107	0.00358
Thbd	2.85	8.17e-07	7.95e-05
Plau	2.82	3.09e-07	3.94e-05
Nfatc4	2.77	7.25e-08	1.58e-05
Hspb2	2.76	1.1e-06	0.000101
Il13ra1	2.71	7.34e-08	1.58e-05
Egfr	2.71	2.02e-07	2.95e-05
Slc7a11	2.68	1.32e-08	4.65e-06
Lif	2.68	1.05e-07	2.01e-05
Serpinb2	2.67	0.00438	0.0843
Col1a1	2.59	3.58e-06	0.00025
Lbp	2.56	0.00478	0.0906
Fas	2.55	1.21e-06	0.000107
Colec12	2.44	5.55e-08	1.45e-05
Nos2	2.44	8.89e-05	0.00306
Cxcl2	2.36	5.62e-07	6.2e-05
Ptgs2	2.35	2.23e-07	3.07e-05
Tnfrsf11b	2.34	5.59e-06	0.000335
Tcf7	2.34	2.91e-05	0.00123
Clu	2.33	8.15e-08	1.69e-05
Col3a1	2.31	8.49e-05	0.00297
Il1rl1	2.29	1.61e-08	4.99e-06
Mr1	2.26	1.1e-08	4.19e-06
Chil3	2.26	0.00194	0.0423
Il1a	2.14	5.84e-07	6.3e-05
Il6	2.13	0.000395	0.0106
Isg20	2.07	2.22e-05	0.000984
Il18	2.04	4.46e-06	0.000304
Il1r2	2.04	0.000203	0.0061
Trem1	2.03	1.99e-07	2.95e-05
Raet1	2.02	5.44e-05	0.00203
Cd276	1.97	2.67e-09	1.73e-06
Tnf	1.97	5.6e-05	0.00207
F2rl1	1.95	5.69e-05	0.00209
Syt17	1.93	5.93e-05	0.00215
Nrp1	1.92	1.31e-07	2.42e-05
Cspg4	1.89	0.000251	0.00747
Sh2b2	1.76	2.39e-08	6.97e-06
Clec5a	1.76	3.05e-06	0.000219
Cd1d1	1.76	1.98e-05	0.000894
Ikzf2	1.76	2.6e-05	0.00112
Ppbp	1.74	1.49e-05	0.000739
Il13ra2	1.74	0.000995	0.0227
Arg2	1.73	5.45e-06	0.00033
C8b	1.73	0.000111	0.00366
Il7r	1.72	0.00283	0.058
Mif	1.69	1.46e-07	2.5e-05
Vegfa	1.68	2.15e-07	3.05e-05
Hif1a	1.67	9.26e-09	4.01e-06
Tnfsf13b	1.67	0.000308	0.00884
Ccl20	1.66	8.96e-06	0.000494
Msln	1.63	9.26e-08	1.84e-05
Tnfrsf10b	1.62	2.87e-06	0.00021
Epcam	1.62	2.64e-05	0.00113
Fyn	1.61	2.53e-07	3.4e-05
Fn1	1.61	5.77e-06	0.000337
Prdm1	1.6	2.34e-05	0.00103
Itga2	1.51	1.66e-05	0.000778
Icosl	1.5	5.24e-05	0.00197
Il15ra	1.49	0.000115	0.00375
Lyve1	1.47	0.00194	0.0423
Il1rn	1.44	1.63e-05	0.000778
Il12rb1	1.44	0.00512	0.0959
Il1b	1.42	0.000139	0.00442
Entpd1	1.42	0.000404	0.0107
Tgfbr2	1.4	5.33e-06	0.000327
Ripk2	1.36	5.86e-08	1.46e-05
Snai1	1.35	9.29e-06	0.000506
Cdh1	1.33	0.00134	0.03
Ambp	1.33	0.00161	0.0354
Itga5	1.29	7.06e-07	7.26e-05
Tlr5	1.28	8.71e-07	8.32e-05
Mefv	1.28	0.000189	0.00576
Ccl21a	1.26	0.00465	0.0891
Il23a	1.25	0.00228	0.0483
Clec7a	1.24	0.00211	0.0452
Psmb8	1.24	0.00361	0.0721
Nlrp3	1.22	4.39e-05	0.00174
Litaf	1.2	2.04e-06	0.000156
Jak1	1.19	1.94e-07	2.95e-05
Cxcl14	1.19	9.98e-05	0.00337
Csf2rb	1.18	0.000314	0.00891
Itgb3	1.18	0.000405	0.0107
Mmp9	1.17	0.00425	0.0824
Cd63	1.16	2.34e-09	1.73e-06
Itgb1	1.12	4.52e-07	5.35e-05
Tgfb3	1.12	4.97e-06	0.00032
Rrad	1.11	4.64e-06	0.000307
Syk	1.11	0.000122	0.00395
Runx3	1.1	0.00353	0.0708
Havcr2	1.09	0.000784	0.0186
Cd86	1.08	0.00015	0.00471
Traf3	1.07	4.94e-07	5.71e-05
Tank	1.04	4.57e-06	0.000307
A2m	1.04	0.000138	0.00442
Egr3	1.04	0.000698	0.0173
Ccrl2	1.04	0.000803	0.019
Ccr1	1.03	0.000527	0.0137
Il17ra	1.02	4.39e-05	0.00174
Icam1	1.02	0.000881	0.0204
Ada	1.02	0.00276	0.0574
Socs3	1	0.000432	0.0113
Cxcl1	0.997	0.00054	0.0139
Itga1	0.996	0.000324	0.00915
Nfkbia	0.989	1.09e-05	0.000576
Stat3	0.989	0.000134	0.00433
Ifi27	0.97	0.000906	0.0209
Cd164	0.967	7.07e-07	7.26e-05
C5ar1	0.936	0.000576	0.0146
Psen1	0.935	1.31e-06	0.000114
Jak2	0.928	3.3e-07	4.1e-05
Angpt2	0.925	3.03e-05	0.00126
Tfrc	0.921	1.52e-06	0.000126
Il11	0.914	0.00509	0.0959
App	0.91	1.41e-06	0.000119
Pecam1	0.909	0.00199	0.0429
Plaur	0.907	1.16e-06	0.000105
Cxcl16	0.906	0.000717	0.0176
Tnfaip3	0.899	0.000259	0.00764
Runx1	0.884	8.63e-05	0.003
Ccl3	0.878	0.000532	0.0138
Xbp1	0.877	1.81e-06	0.000147
Alcam	0.876	0.000559	0.0143
Tlr2	0.852	4.94e-05	0.00187
Gpr183	0.85	0.000162	0.00497
Rela	0.836	8.54e-06	0.000477
Cebpb	0.802	0.000383	0.0104
Ifnar2	0.791	4.16e-06	0.000287
Cd14	0.788	0.000741	0.018
Bcl10	0.755	2.77e-06	0.000205
Pla2g6	0.747	4.73e-05	0.00184
Reps1	0.739	7.91e-07	7.85e-05
Tnfrsf1a	0.737	6.89e-05	0.00246
Il4ra	0.73	0.00472	0.0898
Csf1	0.729	7.89e-06	0.000445
Slamf6	0.725	0.00372	0.0733
Mapk8	0.722	4.06e-05	0.00164
Tnfsf4	0.704	0.0032	0.0643
Map2k1	0.698	1.73e-05	0.000796
Bid	0.688	1.7e-05	0.000791
Mfge8	0.684	0.000146	0.00461
Map2k4	0.683	1.24e-05	0.000634
Cd53	0.683	0.00383	0.0748
Cd200	0.658	0.000356	0.00983
Ikbkb	0.645	3.23e-06	0.000229
Ubc	0.645	3.58e-05	0.00146
Vhl	0.642	0.00251	0.053
Tnfrsf11a	0.633	0.0037	0.0733
Igf2r	0.631	0.0013	0.0294
Hamp	0.625	0.00372	0.0733
Psmd7	0.612	1.44e-07	2.5e-05
Pdgfrb	0.608	0.00037	0.0101
Map2k2	0.607	1.38e-06	0.000118
Tollip	0.595	7.17e-07	7.26e-05
Lgals3	0.592	0.000649	0.0163
Crebbp	0.588	5.74e-05	0.0021
Traf6	0.56	0.000746	0.018
Chuk	0.556	1.05e-05	0.000558
Ythdf2	0.554	1.95e-06	0.000155
Smad4	0.546	2.18e-05	0.000976
Stat6	0.539	5.21e-06	0.000324
Mapkapk2	0.529	4.91e-05	0.00187
Gtf3c1	0.515	0.000383	0.0104
Casp8	0.508	6.7e-06	0.000387
Yy1	0.505	5.09e-07	5.74e-05
Lrp1	0.504	0.00274	0.0574
Gpi1	0.5	0.00026	0.00764
Myd88	0.487	0.00198	0.0428
Ikbkg	0.483	3e-05	0.00125
Tgfb1	0.48	0.000112	0.00367
Irak4	0.479	0.000264	0.00771
Ets1	0.475	0.00279	0.0577
Mapk1	0.471	1.45e-05	0.000734
Sbno2	0.459	0.00139	0.031
Ly96	0.449	0.000396	0.0106
Ltbr	0.446	0.000303	0.0088
Tfe3	0.443	1.66e-05	0.000778
Psmb7	0.438	1.48e-05	0.000739
Itch	0.434	4.79e-05	0.00184
Prkcd	0.415	0.00021	0.00629
Psma2	0.414	0.000355	0.00983
Ilf3	0.391	1.54e-05	0.000757
Notch1	0.383	0.00139	0.031
Lamp2	0.362	0.00427	0.0826
Ep300	0.36	0.000311	0.00887
Ifnar1	0.351	0.00226	0.0481
Casp3	0.344	0.000996	0.0227
Myc	0.325	0.000844	0.0199
Cyld	0.294	0.00275	0.0574
Nfatc3	0.287	0.000758	0.0182
Ecsit	0.26	0.00466	0.0891
Bmi1	0.254	0.000391	0.0106
Hmgb1	-0.3	0.000336	0.00936
Traf2	-0.31	0.000614	0.0155
Irak1	-0.332	9.58e-05	0.00326
Cd47	-0.351	0.0014	0.0311
Twist1	-0.357	0.000749	0.018
Nup107	-0.368	0.000675	0.0168
Ifitm2	-0.417	0.0029	0.0591
Tmed1	-0.471	1.23e-05	0.000634
Akt3	-0.506	8.95e-05	0.00306
Cd3eap	-0.546	0.00511	0.0959
Tlr3	-0.632	0.00382	0.0748
Birc5	-0.679	3.82e-09	1.92e-06
Smad3	-0.728	3.18e-05	0.00131
Anp32b	-0.741	5.07e-10	1.03e-06
Mavs	-0.827	2.96e-05	0.00124
Axl	-0.864	9.37e-06	0.000506
Rps6	-0.878	0.000158	0.00487
Pou2f2	-0.895	0.00312	0.063
Pml	-0.934	0.000158	0.00487
Egr1	-0.952	1.11e-05	0.000582
Il34	-0.965	0.00101	0.0228
Il1rl2	-1.03	0.0029	0.0591
Ctsg	-1.06	0.000194	0.00587
Blnk	-1.11	0.0028	0.0577
Tnfrsf17	-1.12	0.000507	0.0133
Bcl2	-1.13	8.41e-05	0.00296
Nefl	-1.17	0.000332	0.00931
Ifitm1	-1.17	0.000783	0.0186
Klrc2	-1.19	0.000982	0.0226
Cd99	-1.28	6.97e-06	0.000398
Usp18	-1.28	0.00297	0.0603
Sigirr	-1.3	5.7e-06	0.000337
Itgb4	-1.32	4.96e-06	0.00032
Txnip	-1.35	0.000868	0.0202
Ceacam1	-1.66	4.75e-05	0.00184
Ncr1	-1.68	0.00181	0.0398
Oas2	-1.71	1.64e-05	0.000778
Csf2	-1.77	0.000308	0.00884
Fcer1a	-1.79	0.000152	0.00474
Mill2	-1.81	1.62e-05	0.000778
Il2rb	-1.81	0.00207	0.0445
Klrd1	-1.83	0.00405	0.0789
Klra7	-2.11	0.000719	0.0176
Abcb1a	-2.16	9.72e-07	9.11e-05
Ly9	-2.17	2.48e-05	0.00108
Spn	-2.18	3.63e-07	4.4e-05
Itga6	-2.24	3.21e-08	8.85e-06
Prf1	-2.27	0.00261	0.0548
Gzmb	-2.45	0.000667	0.0166
Klrc1	-2.53	0.000575	0.0146
Tpsab1	-2.81	1.78e-05	0.000809
Cma1	-2.82	0.000108	0.0036
Gzma	-2.89	0.000851	0.0199
Xcl1	-3.02	4.57e-05	0.0018
Cd34	-4.45	2.14e-06	0.000161
Sele	-4.48	5.03e-06	0.00032
