# Supplementary material for: Tumor-immune profiling of murine syngeneic tumor models as a framework to guide mechanistic studies and predict therapy response in distinct tumor microenvironments
Source: PLoS One. 2018 Nov 2;13(11):e0206223. doi: 10.1371/journal.pone.0206223 (PMC6214511; doi:10.1371/journal.pone.0206223)
Supplement: S7 Table — Transcripts differentially expressed with FDR < 0.1 are listed. Differential expression determined within the Nanostring PanCancer Immune profiling panel. (XLSX) [file pone.0206223.s007.xlsx]

## Sheet: REN 2000-v-100 (FDR<.1)
RENCA differentially expressed 2000mm3 vs 100mm3	Log2 fold change	Lower confidence limit	Upper confidence limit	P-value	P-value	FDR	Functional information excerpted from UNIPROT.ORG
Tnfrsf9	1.92	1.29	2.56	6.61e-05	6.61e-05	0.00184	Receptor for TNFSF9/4-1BBL. Possibly active during T cell activation.
Lcn2	1.46	1.06	1.85	1.07e-05	1.07e-05	0.000486	Iron-trafficking protein involved in multiple processes such as apoptosis, innate immunity and renal development
Mif	1.41	1.15	1.68	2.38e-07	2.38e-07	6.49e-05	Pro-inflammatory cytokine. Involved in the innate immune response to bacterial pathogens.
Il1r1	1.23	0.947	1.5	1.69e-06	1.69e-06	0.000148	Receptor for IL1A, IL1B and IL1RN. After binding to interleukin-1 associates with the coreceptor IL1RAP to form the high affinity interleukin-1 receptor complex
Rorc	1.21	0.821	1.6	5.24e-05	5.24e-05	0.00153	Nuclear receptor that binds DNA as a monomer to ROR response elements (RORE). Isoform 2: Plays an indispensable role in the induction of IFN-gamma dependent anti-mycobacterial systemic immunity
Igf1r	1.16	0.919	1.4	6.73e-07	6.73e-07	8.99e-05	Receptor tyrosine kinase which mediates actions of insulin-like growth factor 1 (IGF1). The activated IGF1R is involved in cell growth and survival control.
Masp1	1.16	0.755	1.56	0.000105	0.000105	0.00261	Functions in the lectin pathway of complement, which performs a key role in innate immunity by recognizing pathogens through patterns of sugar moieties and neutralizing them.
Rora	1.03	0.832	1.23	3.14e-07	3.14e-07	6.49e-05	Nuclear receptor that binds DNA as a monomer to ROR response elements (RORE)
Isg20	1.01	0.645	1.38	0.00016	0.00016	0.00358	Interferon-induced antiviral exoribonuclease that acts on single-stranded RNA and also has minor activity towards single-stranded DNA.
Prkce	0.998	0.723	1.27	1.23e-05	1.23e-05	0.000531	Calcium-independent, phospholipid- and diacylglycerol (DAG)-dependent serine/threonine-protein kinase that plays essential roles in the regulation of multiple cellular processes
Mst1r	0.997	0.639	1.35	0.000144	0.000144	0.00329	Receptor tyrosine kinase that transduces signals from the extracellular matrix into the cytoplasm by binding to MST1 ligand.
Dusp4	0.995	0.745	1.24	4.73e-06	4.73e-06	0.000283	Regulates mitogenic signal transduction by dephosphorylating both Thr and Tyr residues on MAP kinases ERK1 and ERK2.
Creb5	0.969	0.702	1.24	1.26e-05	1.26e-05	0.000534	Binds to the cAMP response element and activates transcription.
Il17rb	0.942	0.63	1.25	7.06e-05	7.06e-05	0.00194	Receptor for the proinflammatory cytokines IL17B and IL17E. May play a role in controlling the growth and/or differentiation of hematopoietic cells.
Il22ra1	0.919	0.514	1.32	0.000799	0.000799	0.013	Component of the receptor for IL20, IL22 and IL24. Mediates IL24 antiangiogenic activity as well as IL24 inhibitory effect on endothelial cell tube formation and differentiation.
Dock9	0.904	0.696	1.11	1.91e-06	1.91e-06	0.000161	Guanine nucleotide-exchange factor (GEF) that activates CDC42 by exchanging bound GDP for free GTP. Overexpression induces filopodia formation.
Thbs1	0.885	0.666	1.1	4.12e-06	4.12e-06	0.000257	Adhesive glycoprotein that mediates cell-to-cell and cell-to-matrix interactions. Binds heparin.
Il34	0.884	0.641	1.13	1.21e-05	1.21e-05	0.000531	Cytokine that promotes the proliferation, survival and differentiation of monocytes and macrophages. Promotes the release of proinflammatory chemokines
Snai1	0.873	0.603	1.14	3.74e-05	3.74e-05	0.00116	Involved in induction of the epithelial to mesenchymal transition (EMT), formation and maintenance of embryonic mesoderm, growth arrest, survival and cell migration.
Tal1	0.873	0.572	1.17	9.96e-05	9.96e-05	0.00254	Implicated in the genesis of hemopoietic malignancies. It may play an important role in hemopoietic differentiation. Serves as a positive regulator of erythroid differentiation
Vegfa	0.87	0.69	1.05	6.3e-07	6.3e-07	8.78e-05	Growth factor active in angiogenesis, vasculogenesis and endothelial cell growth. Induces endothelial cell proliferation, promotes cell migration, inhibits apoptosis and induces permeabilization of blood vessels.
Pvr	0.839	0.662	1.02	8.06e-07	8.06e-07	9.42e-05	CD155
Il6ra	0.817	0.66	0.974	2.86e-07	2.86e-07	6.49e-05	Part of the receptor for interleukin 6. Binds to IL6 with low affinity, but does not transduce a signal. Signal activation necessitate an association with IL6ST. Activation may lead to the regulation of the immune response, acute-phase reactions and hematopoiesis.
Itgb4	0.792	0.603	0.981	2.82e-06	2.82e-06	0.00021	Integrin alpha-6/beta-4 is a receptor for laminin. Plays a critical structural role in the hemidesmosome of epithelial cells.
Atg12	0.786	0.576	0.996	9.17e-06	9.17e-06	0.00043	Ubiquitin-like protein involved in autophagy vesicles formation.
Ikbkg	0.783	0.48	1.09	0.000277	0.000277	0.00552	NEMO: Regulatory subunit of the IKK core complex which phosphorylates inhibitors of NF-kappa-B thus leading to the dissociation of the inhibitor/NF-kappa-B complex and ultimately the degradation of the inhibitor.
Pin1	0.782	0.448	1.12	0.000627	0.000627	0.0107	Peptidyl-prolyl cis/trans isomerase (PPIase) that binds to and isomerizes specific phosphorylated Ser/Thr-Pro (pSer/Thr-Pro) motifs. By inducing conformational changes in a subset of phosphorylated proteins, acts as a molecular switch in multiple cellular processes
Elk1	0.76	0.448	1.07	0.000455	0.000455	0.0083	Transcription factor that binds to purine-rich DNA sequences. Induces target gene transcription upon JNK-signaling pathway stimulation
Lgals3	0.748	0.522	0.974	2.99e-05	2.99e-05	0.000996	Galectin-3: Galactose-specific lectin which binds IgE. May mediate with the alpha-3, beta-1 integrin the stimulation by CSPG4 of endothelial cells migration. Involved in acute inflammatory responses including neutrophil activation and adhesion, chemoattraction of monocytes macrophages, opsonization of apoptotic neutrophils, and activation of mast cells.
Hspb2	0.725	0.397	1.05	0.000966	0.000966	0.0154	Heat shock protein beta-2: May regulate the kinase DMPK.
Tgfb2	0.71	0.399	1.02	0.000769	0.000769	0.0127	TGF-beta 2 has suppressive effects on interleukin-2 dependent T-cell growth.
Muc1	0.67	0.336	1	0.00198	0.00198	0.0283	The alpha subunit has cell adhesive properties. Can act both as an adhesion and an anti-adhesion protein. The beta subunit contains a C-terminal domain which is involved in cell signaling, through phosphorylations and protein-protein interactions. Modulates signaling in ERK, Src and NF-kappaB pathways. In activated T-cells, influences directly or indirectly the Ras/MAPK pathway.
Tab1	0.669	0.44	0.897	9.24e-05	9.24e-05	0.0024	May be an important signaling intermediate between TGFB receptors and MAP3K7/TAK1.
Vhl	0.66	0.465	0.854	2.42e-05	2.42e-05	0.000872	Involved in the ubiquitination and subsequent proteasomal degradation via the von Hippel-Lindau ubiquitination complex. Seems to act as a target recruitment subunit in the E3 ubiquitin ligase complex and recruits hydroxylated hypoxia-inducible factor (HIF) under normoxic conditions. Involved in transcriptional repression through interaction with HIF1A, HIF1AN and histone deacetylases.
Card9	0.655	0.469	0.84	1.58e-05	1.58e-05	0.000611	Adapter protein that plays a key role in innate immune response to a number of intracellular pathogens, such as C.albicans and L.monocytogenes.
Myc	0.653	0.421	0.885	0.000132	0.000132	0.00309	Transcription factor that binds DNA in a non-specific manner, yet also specifically recognizes the core sequence 5'-CAC[GA]TG-3'. Activates the transcription of growth-related genes.
Erbb2	0.648	0.286	1.01	0.00433	0.00433	0.0553	Protein tyrosine kinase that is part of several cell surface receptor complexes, but that apparently needs a coreceptor for ligand binding.
Map4k2	0.645	0.421	0.87	0.000111	0.000111	0.00269	Serine/threonine-protein kinase which acts as an essential component of the MAP kinase signal transduction pathway. Acts as a MAPK kinase kinase kinase (MAP4K) and is an upstream activator of the stress-activated protein kinase/c-Jun N-terminal kinase (SAP/JNK) signaling pathway and to a lesser extent of the p38 MAPKs signaling pathway.
Itgb3	0.623	0.379	0.867	0.000303	0.000303	0.00593	Integrin alpha-V/beta-3 (ITGAV:ITGB3) is a receptor for cytotactin, fibronectin, laminin, matrix metalloproteinase-2, osteopontin, osteomodulin, prothrombin, thrombospondin, vitronectin and von Willebrand factor.
Abl1	0.612	0.412	0.812	6.14e-05	6.14e-05	0.00173	Non-receptor tyrosine-protein kinase that plays a role in many key processes linked to cell growth and survival such as cytoskeleton remodeling in response to extracellular stimuli, cell motility and adhesion, receptor endocytosis, autophagy, DNA damage response and apoptosis
Atf2	0.606	0.413	0.799	4.85e-05	4.85e-05	0.00145	Transcriptional activator which regulates the transcription of various genes, including those involved in anti-apoptosis, cell growth, and DNA damage response.
Atg16l1	0.605	0.5	0.71	9.48e-08	9.48e-08	5.83e-05	Plays an essential role in autophagy: interacts with ATG12-ATG5 to mediate the conjugation of phosphatidylethanolamine (PE) to LC3 (MAP1LC3A, MAP1LC3B or MAP1LC3C), to produce a membrane-bound activated form of LC3 named LC3-II. Thereby, controls the elongation of the nascent autophagosomal membrane
Bst1	0.592	0.466	0.717	8.5e-07	8.5e-07	9.57e-05	Synthesizes the second messagers cyclic ADP-ribose and nicotinate-adenine dinucleotide phosphate, the former a second messenger that elicits calcium release from intracellular stores. May be involved in pre-B-cell growth.
Ulbp1	0.588	0.346	0.831	0.00046	0.00046	0.00836	natural killer cell lectin-like receptor binding
Vim	0.578	0.382	0.775	8.98e-05	8.98e-05	0.00237	Vimentins are class-III intermediate filaments found in various non-epithelial cells, especially mesenchymal cells.
Clu	0.57	0.234	0.906	0.00604	0.00604	0.0734	Functions as extracellular chaperone that prevents aggregation of nonnative proteins.
Mapk8	0.562	0.495	0.629	1.34e-09	1.34e-09	6.08e-06	Serine/threonine-protein kinase involved in various processes such as cell proliferation, differentiation, migration, transformation and programmed cell death. Extracellular stimuli such as proinflammatory cytokines or physical stress stimulate the stress-activated protein kinase/c-Jun N-terminal kinase (SAP/JNK) signaling pathway.
Chuk	0.555	0.414	0.697	5.46e-06	5.46e-06	0.000303	Inhibitor of nuclear factor kappa-B kinase subunit alpha: Acts as part of the canonical IKK complex in the conventional pathway of NF-kappa-B activation and phosphorylates inhibitors of NF-kappa-B on serine residues.
Bcl2	0.55	0.272	0.829	0.0022	0.0022	0.0312	Suppresses apoptosis in a variety of cell systems including factor-dependent lymphohematopoietic and neural cells.
Pdgfc	0.547	0.345	0.749	0.000184	0.000184	0.00398	Growth factor that plays an essential role in the regulation of embryonic development, cell proliferation, cell migration, survival and chemotaxis.
Traf6	0.536	0.314	0.757	0.000484	0.000484	0.00869	E3 ubiquitin ligase that, together with UBE2N and UBE2V1, mediates the synthesis of 'Lys-63'-linked-polyubiquitin chains conjugated to proteins, such as IKBKG, IRAK1, AKT1 and AKT2. Leads to the activation of NF-kappa-B and JUN.
Tnfrsf12a	0.532	0.27	0.795	0.00185	0.00185	0.0266	Receptor for TNFSF12/TWEAK (By similarity). Weak inducer of apoptosis in some cell types. Promotes angiogenesis and the proliferation of endothelial cells. May modulate cellular adhesion to matrix proteins.
C2	0.531	0.294	0.769	0.000889	0.000889	0.0143	Component C2 which is part of the classical pathway of the complement system is cleaved by activated factor C1 into two fragments: C2b and C2a. C2a, a serine protease, then combines with complement factor C4b to generate the C3 or C5 convertase.
H60a	0.528	0.432	0.624	1.61e-07	1.61e-07	6.44e-05	Histocompatibility antigen 60a
Nup107	0.527	0.231	0.822	0.00445	0.00445	0.0565	Plays a role in the nuclear pore complex (NPC) assembly and/or maintenance.
Atf1	0.521	0.411	0.631	7.9e-07	7.9e-07	9.42e-05	Binds the cAMP response element (CRE) (consensus: 5'-GTGACGT[AC][AG]-3'), a sequence present in many viral and cellular promoters. Triggers cell proliferation and transformation
Bid	0.518	0.293	0.742	0.000705	0.000705	0.0119	Induces caspases and apoptosis. Counters the protective effect of Bcl-2.
Bcl6	0.513	0.237	0.789	0.00336	0.00336	0.0438	Transcriptional repressor mainly required for germinal center (GC) formation and antibody affinity maturation which has different mechanisms of action specific to the lineage and biological functions.
Cyld	0.496	0.4	0.592	3.05e-07	3.05e-07	6.49e-05	Deubiquitinase that specifically cleaves 'Lys-63'-linked polyubiquitin chains. Has endodeubiquitinase activity. Plays an important role in the regulation of pathways leading to NF-kappa-B activation.
Gata3	0.482	0.267	0.698	0.000892	0.000892	0.0143	Transcriptional activator which binds to the enhancer of the T-cell receptor alpha and delta genes. Required for the T-helper 2 (Th2) differentiation process following immune and inflammatory responses.
Bcl2l1	0.475	0.278	0.673	0.000494	0.000494	0.0088	Potent inhibitor of cell death. Inhibits activation of caspases. Appears to regulate cell death by blocking the voltage-dependent anion channel (VDAC) by binding to it and preventing the release of the caspase activator, CYC1, from the mitochondrial membrane.
Tbk1	0.47	0.301	0.639	0.000147	0.000147	0.00333	Serine/threonine kinase that plays an essential role in regulating inflammatory responses to foreign agents. Transcriptional activation of pro-inflammatory and antiviral genes including IFNA and IFNB.
Ecsit	0.469	0.295	0.642	0.000187	0.000187	0.004	Adapter protein of the Toll-like and IL-1 receptor signaling pathway that is involved in the activation of NF-kappa-B via MAP3K1. Promotes proteolytic activation of MAP3K1. Involved in the BMP signaling pathway.
Ifi27	0.468	0.262	0.673	0.000781	0.000781	0.0128
Tollip	0.439	0.337	0.541	2.18e-06	2.18e-06	0.00018	Component of the signaling pathway of IL-1 and Toll-like receptors. Inhibits cell activation by microbial products.
Ewsr1	0.438	0.309	0.567	2.34e-05	2.34e-05	0.000864	Might function as a transcriptional repressor.
Reps1	0.412	0.274	0.55	7.62e-05	7.62e-05	0.00206	May coordinate the cellular actions of activated EGF receptors and Ral-GTPases.
Mfge8	0.408	0.188	0.629	0.00343	0.00343	0.0444	Contributes to phagocytic removal of apoptotic cells in many tissues. Specific ligand for the alpha-v/beta-3 and alpha-v/beta-5 receptors.
Gpi1	0.402	0.257	0.548	0.000154	0.000154	0.00346	Besides it's role as a glycolytic enzyme, mammalian GPI can function as a tumor-secreted cytokine and an angiogenic factor (AMF) that stimulates endothelial cell motility.
Hif1a	0.396	0.295	0.496	5.43e-06	5.43e-06	0.000303	Functions as a master transcriptional regulator of the adaptive response to hypoxia. Under hypoxic conditions, activates the transcription of over 40 genes, including erythropoietin, glucose transporters, glycolytic enzymes, vascular endothelial growth factor, HILPDA, and other genes whose protein products increase oxygen delivery or facilitate metabolic adaptation to hypoxia.
Crebbp	0.377	0.201	0.552	0.0012	0.0012	0.0182	Acetylates histones, giving a specific tag for transcriptional activation. Also acetylates non-histone proteins, like NCOA3 and FOXO1. Binds specifically to phosphorylated CREB and enhances its transcriptional activity toward cAMP-responsive genes.
Igf2r	0.374	0.264	0.485	2.41e-05	2.41e-05	0.000872	Acts as a positive regulator of T-cell coactivation, by binding DPP4 (By similarity). Transport of phosphorylated lysosomal enzymes from the Golgi complex and the cell surface to lysosomes.
Map3k1	0.364	0.162	0.567	0.00423	0.00423	0.0541	Component of a protein kinase signal transduction cascade (PubMed:14500727). Activates the ERK and JNK kinase pathways by phosphorylation of MAP2K1 and MAP2K4
Atg10	0.356	0.21	0.503	0.000462	0.000462	0.00837	E2-like enzyme involved in autophagy. Acts as an E2-like enzyme that catalyzes the conjugation of ATG12 to ATG5. ATG12 conjugation to ATG5 is required for autophagy.
Anxa1	0.352	0.165	0.54	0.00317	0.00317	0.0415	Annexin A1: Plays important roles in the innate immune response as effector of glucocorticoid-mediated responses and regulator of the inflammatory process. Has anti-inflammatory activity (PubMed:12475898). Plays a role in glucocorticoid-mediated down-regulation of the early phase of the inflammatory response (PubMed:12475898).
Cd81	0.339	0.178	0.501	0.00142	0.00142	0.021	May play an important role in the regulation of lymphoma cell growth.
Pla2g6	0.336	0.148	0.524	0.00438	0.00438	0.0557	Catalyzes the release of fatty acids from phospholipids.
Cd47	0.33	0.161	0.5	0.00245	0.00245	0.0342	Has a role in both cell adhesion by acting as an adhesion receptor for THBS1 on platelets, and in the modulation of integrins.
Mr1	0.318	0.135	0.501	0.00525	0.00525	0.0647	Major histocompatibility complex class I-related gene protein: Antigen-presenting molecule specialized in presenting microbial vitamin B metabolites (By similarity). Involved in the development and expansion of a small population of T-cells expressing an invariant T-cell receptor alpha chain called mucosal-associated invariant T-cells (MAIT).
Raet1	0.316	0.133	0.5	0.00548	0.00548	0.067	Acts as a ligand for KLRK1
Atm	0.278	0.112	0.443	0.00644	0.00644	0.0776	Serine/threonine protein kinase which activates checkpoint signaling upon double strand breaks (DSBs), apoptosis and genotoxic stresses
Tlr4	0.255	0.123	0.387	0.00257	0.00257	0.0355	Cooperates with LY96 and CD14 to mediate the innate immune response to bacterial lipopolysaccharide (LPS)
Atg7	0.252	0.119	0.384	0.00291	0.00291	0.0388	E1-like activating enzyme involved in the 2 ubiquitin-like systems required for cytoplasm to vacuole transport (Cvt) and autophagy.
Mapk14	0.243	0.114	0.372	0.00309	0.00309	0.0406	MAPK14 is one of the four p38 MAPKs
Cd68	0.237	0.0937	0.381	0.00712	0.00712	0.0849	Could play a role in phagocytic activities of tissue macrophages, both in intracellular lysosomal metabolism and extracellular cell-cell and cell-pathogen interactions.
Map3k7	0.222	0.105	0.34	0.00294	0.00294	0.0391	Mediates signal transduction of TRAF6, various cytokines including interleukin-1 (IL-1), transforming growth factor-beta (TGFB), TGFB-related factors like BMP2 and BMP4, toll-like receptors (TLR), tumor necrosis factor receptor CD40 and B-cell receptor (BCR).
Anp32b	-0.149	-0.236	-0.0631	0.00534	0.00534	0.0656	Multifunctional protein working as a cell cycle progression factor as well as a cell survival factor. Required for the progression from the G1 to the S phase. Anti-apoptotic protein which functions as a caspase-3 inhibitor.
Psma2	-0.175	-0.284	-0.0664	0.00824	0.00824	0.0968	Proteasome subunit alpha type-2: Component of the 20S core proteasome complex involved in the proteolytic degradation of most intracellular proteins.
Ifitm2	-0.309	-0.414	-0.203	9.28e-05	9.28e-05	0.0024	IFN-induced antiviral protein which inhibits the entry of viruses to the host cell cytoplasm, permitting endocytosis, but preventing subsequent viral fusion and release of viral contents into the cytosol.
Hmgb1	-0.313	-0.425	-0.202	0.000135	0.000135	0.00311	Multifunctional redox sensitive protein with various roles in different cellular compartments. In the nucleus is one of the major chromatin-associated non-histone proteins and acts as a DNA chaperone involved in replication, transcription, chromatin remodeling, V(D)J recombination, DNA repair and genome stability. Proposed to be an universal biosensor for nucleic acids.
Runx1	-0.334	-0.511	-0.158	0.00296	0.00296	0.0392	Controls the anergy and suppressive function of regulatory T-cells (Treg) by associating with FOXP3. Activates the expression of IL2 and IFNG and down-regulates the expression of TNFRSF18, IL2RA and CTLA4, in conventional T-cells (PubMed:17377532). Positively regulates the expression of RORC in T-helper 17 cells (PubMed:21151104).
Axl	-0.338	-0.503	-0.172	0.00177	0.00177	0.0257	Receptor tyrosine kinase that transduces signals from the extracellular matrix into the cytoplasm by binding growth factor GAS6 and which is thus regulating many physiological processes including cell survival, cell proliferation, migration and differentiation. GAS6/AXL signaling plays a role in various processes such as endothelial cell survival during acidification by preventing apoptosis, opti…
Casp3	-0.345	-0.548	-0.143	0.00587	0.00587	0.0715	Involved in the activation cascade of caspases responsible for apoptosis execution.
Lamp2	-0.345	-0.467	-0.223	0.000129	0.000129	0.00303	Plays an important role in chaperone-mediated autophagy, a process that mediates lysosomal degradation of proteins in response to various stresses and as part of the normal turnover of proteins with a long biological half-live (PubMed:10972293).
Psen1	-0.362	-0.539	-0.185	0.00171	0.00171	0.025	Catalytic subunit of the gamma-secretase complex, an endoprotease complex that catalyzes the intramembrane cleavage of integral membrane proteins such as Notch receptors and APP (amyloid-beta precursor protein). increases the pool of cytoplasmic CTNNB1, and thereby negatively regulates Wnt signaling (PubMed:11226248).
Cd37	-0.363	-0.512	-0.214	0.000453	0.000453	0.0083
Atg5	-0.364	-0.506	-0.221	0.000311	0.000311	0.00604	Involved in autophagic vesicle formation.
Irak4	-0.369	-0.52	-0.219	0.000422	0.000422	0.00776	Serine/threonine-protein kinase that plays a critical role in initiating innate immune response against foreign pathogens. Involved in Toll-like receptor (TLR) and IL-1R signaling pathways.
Ly96	-0.372	-0.53	-0.214	0.000596	0.000596	0.0103	Binds bacterial lipopolysaccharide (LPS) (PubMed:22532668). Cooperates with TLR4 in the innate immune response to bacterial lipopolysaccharide (LPS), and with TLR2 in the response to cell wall components from Gram-positive and Gram-negative bacteria. Enhances TLR4-dependent activation of NF-kappa-B. Cells expressing both LY96 and TLR4, but not TLR4 alone, respond to LPS (PubMed:10725698).
Irf3	-0.379	-0.553	-0.206	0.00108	0.00108	0.0167	Key transcriptional regulator of type I interferon (IFN)-dependent immune responses which plays a critical role in the innate immune response against DNA and RNA viruses.
Ifi35	-0.39	-0.575	-0.206	0.00135	0.00135	0.0201
Il1rl1	-0.402	-0.649	-0.155	0.00778	0.00778	0.0921	Receptor for interleukin-33 (IL-33); signaling requires association of the coreceptor IL1RAP (PubMed:18450470, PubMed:17675517). Possibly involved in helper T-cell function.
Ifnar2	-0.408	-0.594	-0.222	0.00103	0.00103	0.0162	Associates with IFNAR1 to form the type I interferon receptor. Receptor for interferons alpha and beta.
Notch1	-0.413	-0.67	-0.156	0.00837	0.00837	0.0981	Functions as a receptor for membrane-bound ligands Jagged1, Jagged2 and Delta1 to regulate cell-fate determination. Upon ligand activation through the released notch intracellular domain (NICD) it forms a transcriptional activator complex with RBPJ/RBPSUH and activates genes of the enhancer of split locus. Affects the implementation of differentiation, proliferation and apoptotic programs. Involv…
Tmem173 / STING	-0.427	-0.693	-0.16	0.00856	0.00856	0.0998	Facilitator of innate immune signaling that acts as a sensor of cytosolic DNA from bacteria and viruses and promotes the production of type I interferon (IFN-alpha and IFN-beta).
Pml	-0.441	-0.68	-0.203	0.00348	0.00348	0.0449	Functions via its association with PML-nuclear bodies (PML-NBs) in a wide range of important cellular processes, including tumor suppression, transcriptional regulation, apoptosis, senescence, DNA damage response, and viral defense mechanisms. Acts as the scaffold of PML-NBs allowing other proteins to shuttle in and out, a process which is regulated by SUMO-mediated modifications and interactions.
Ifnar1	-0.445	-0.668	-0.222	0.00208	0.00208	0.0295	Component of the receptor for type I interferons, including interferons alpha, IFNB1 and IFNW1 (PubMed:1533935, PubMed:14532120, PubMed:23872679).
Blnk	-0.493	-0.646	-0.34	3.91e-05	3.91e-05	0.00119	Functions as a central linker protein, downstream of the B-cell receptor (BCR), bridging the SYK kinase to a multitude of signaling pathways and regulating biological outcomes of B-cell function and development.
Tgfb3	-0.496	-0.763	-0.228	0.00342	0.00342	0.0444	Involved in embryogenesis and cell differentiation.
Nfkb2	-0.531	-0.802	-0.259	0.00239	0.00239	0.0335	Nuclear factor NF-kappa-B p100 subunit: NF-kappa-B is a homo- or heterodimeric complex formed by the Rel-like domain-containing proteins RELA/p65, RELB, NFKB1/p105, NFKB1/p50, REL and NFKB2/p52.
Nfkb1	-0.544	-0.733	-0.355	0.000109	0.000109	0.00266	Nuclear factor NF-kappa-B p105 subunit
Creb1	-0.568	-0.742	-0.393	3.52e-05	3.52e-05	0.00111	Phosphorylation-dependent transcription factor that stimulates transcription upon binding to the DNA cAMP response element (CRE), a sequence present in many viral and cellular promoters.
Rrad	-0.582	-0.813	-0.352	0.000337	0.000337	0.00646	May play an important role in cardiac antiarrhythmia via the strong suppression of voltage-gated L-type Ca2+ currents. Regulates voltage-dependent L-type calcium channel subunit alpha-1C trafficking to the cell membrane. Inhibits cardiac hypertrophy through the calmodulin-dependent kinase II (CaMKII) pathway. Inhibits phosphorylation and activation of CAMK2D.
Dusp6	-0.603	-0.842	-0.363	0.000344	0.000344	0.00655	Inactivates MAP kinases. Has a specificity for the ERK family (By similarity). Plays an important role in alleviating acute postoperative pain (PubMed:24155322, PubMed:28405172). Necessary for the normal dephosphorylation of the long-lasting phosphorylated forms of spinal MAPK1/3 and MAP kinase p38 induced by peripheral surgery, which drives the resolution of acute postoperative allodynia (PubMed…
Bax	-0.626	-0.91	-0.342	0.000997	0.000997	0.0158	Accelerates programmed cell death by binding to, and antagonizing the apoptosis repressor BCL2 or its adenovirus homolog E1B 19k protein.
Il17ra	-0.632	-0.821	-0.442	2.81e-05	2.81e-05	0.000961	Receptor for IL17A (PubMed:17911633, PubMed:20554964, PubMed:8777726). Receptor for IL17F (PubMed:17911633, PubMed:20554964). Activation of IL17RA leads to induction of expression of inflammatory chemokines and cytokines such as CXCL1, CXCL8/IL8 and IL6 (By similarity).
Ceacam1	-0.645	-0.894	-0.395	0.000275	0.000275	0.00552	Isoform 1: Cell adhesion protein that mediates homophilic cell adhesion in a calcium-independent manner (By similarity). Plays a role as coinhibitory receptor in immune response, insulin action and functions also as an activator during angiogenesis (PubMed:16680193, PubMed:17081782, PubMed:18544705, PubMed:21029969, PubMed:21081647, PubMed:22496641, PubMed:22962327, PubMed:23696226).
Cfh	-0.647	-0.846	-0.448	3.54e-05	3.54e-05	0.00111	Factor H functions as a cofactor in the inactivation of C3b by factor I and also increases the rate of dissociation of the C3bBb complex (C3 convertase) and the (C3b)NBB complex (C5 convertase) in the alternative complement pathway.
F2rl1	-0.647	-1.02	-0.276	0.00508	0.00508	0.0633	Receptor for trypsin and trypsin-like enzymes coupled to G proteins. Its function is mediated through the activation of several signaling pathways including phospholipase C (PLC), intracellular calcium, mitogen-activated protein kinase (MAPK), I-kappaB kinase/NF-kappaB and Rho. Can also be transactivated by cleaved F2r/Par1. Involved in modulation of inflammatory responses and regulation of innat…
Irak3	-0.657	-0.956	-0.358	0.00102	0.00102	0.0161	Inhibits dissociation of IRAK1 and IRAK4 from the Toll-like receptor signaling complex by either inhibiting the phosphorylation of IRAK1 and IRAK4 or stabilizing the receptor complex.
Abca1	-0.663	-0.892	-0.434	0.000103	0.000103	0.00259	cAMP-dependent and sulfonylurea-sensitive anion transporter. Key gatekeeper influencing intracellular cholesterol transport (By similarity).
Ifih1	-0.669	-1.02	-0.32	0.00273	5.01e-06	0.0368	Innate immune receptor which acts as a cytoplasmic sensor of viral nucleic acids and plays a major role in sensing viral infection and in the activation of a cascade of antiviral responses including the induction of type I interferons and proinflammatory cytokines. Its ligands include mRNA lacking 2'-O-methylation at their 5' cap and long-dsRNA (>1 kb in length)
Tgfb1	-0.669	-0.837	-0.5	5.01e-06	0.00273	0.000296	Multifunctional protein that controls proliferation, differentiation and other functions in many cell types. Many cells synthesize TGFB1 and have specific receptors for it. It positively and negatively regulates many other growth factors.
Jak2	-0.679	-0.947	-0.41	0.000334	0.000334	0.00643	Non-receptor tyrosine kinase involved in various processes such as cell growth, development, differentiation or histone modifications. Mediates essential signaling events in both innate and adaptive immunity.
Tnfrsf13c / BAFFR	-0.737	-1.01	-0.461	0.00021	0.00021	0.0044	B-cell receptor specific for TNFSF13B/TALL1/BAFF/BLyS. Promotes the survival of mature B-cells and the B-cell response.
Cd14	-0.738	-0.989	-0.486	9.26e-05	9.26e-05	0.0024	Coreceptor for bacterial lipopolysaccharide. In concert with LBP, binds to monomeric lipopolysaccharide and delivers it to the LY96/TLR4 complex, thereby mediating the innate immune response to bacterial lipopolysaccharide (LPS) (PubMed:16148141).
Csf3r	-0.738	-1.19	-0.283	0.00792	0.00792	0.0934	Receptor for granulocyte colony-stimulating factor (CSF3). In addition it may function in some adhesion or recognition events at the cell surface.
Casp8	-0.74	-0.864	-0.617	6.13e-08	6.13e-08	5.83e-05	Apoptosis
Maf	-0.74	-0.909	-0.571	1.84e-06	1.84e-06	0.000158	Acts as a transcriptional activator or repressor. When overexpressed, represses anti-oxidant response element (ARE)-mediated transcription. Involved either as an oncogene or as a tumor suppressor, depending on the cell context. Activates the expression of IL4 in T helper 2 (Th2) cells. Increases T-cell susceptibility to apoptosis by interacting with MYB and decreasing BCL2 expression.
Osm	-0.745	-1.16	-0.325	0.00454	0.00454	0.0573	Growth regulator. Inhibits the proliferation of a number of tumor cell lines. It regulates cytokine production, including IL-6, G-CSF and GM-CSF from endothelial cells (By similarity).
Myd88	-0.759	-0.974	-0.544	1.58e-05	1.58e-05	0.000611	Adapter protein involved in the Toll-like receptor and IL-1 receptor signaling pathway in the innate immune response (PubMed:9697844).
Cd22	-0.772	-1.18	-0.359	0.00322	0.000551	0.0421	Mediates B-cell B-cell interactions. May be involved in the localization of B-cells in lymphoid tissues. Binds sialylated glycoproteins; one of which is CD45.
H2.Ob	-0.772	-1.1	-0.447	0.000551	0.00322	0.0096	MHC class II protein complex binding
Il4ra	-0.817	-1.1	-0.534	0.000106	0.000106	0.00261	Receptor for both interleukin 4 and interleukin 13. Couples to the JAK1/2/3-STAT6 pathway. The IL4 response is involved in promoting Th2 differentiation. The IL4/IL13 responses are involved in regulating IgE production and, chemokine and mucus production at sites of allergic inflammation. In certain cell types, can signal through activation of insulin receptor substrates, IRS1/IRS2.
Msr1	-0.817	-1.16	-0.474	0.000535	0.000535	0.00938	Membrane glycoproteins implicated in the pathologic deposition of cholesterol in arterial walls during atherogenesis. Two types of receptor subunits exist. These receptors mediate the endocytosis of a diverse group of macromolecules, including modified low density lipoproteins (LDL).
Itgam	-0.821	-1.12	-0.521	0.000172	0.000172	0.0038	Integrin alpha-M: Integrin ITGAM/ITGB2 is implicated in various adhesive interactions of monocytes, macrophages and granulocytes as well as in mediating the uptake of complement-coated particles. It is identical with CR-3, the receptor for the iC3b fragment of the third complement component.
Trem1	-0.829	-1.2	-0.46	0.000869	0.000869	0.014	Stimulates neutrophil and monocyte-mediated inflammatory responses. Triggers release of pro-inflammatory chemokines and cytokines, as well as increased surface expression of cell activation markers.
Clec5a	-0.849	-1.19	-0.511	0.000348	0.000348	0.0066	Functions as a positive regulator of osteoclastogenesis. Cell surface receptor that signals via TYROBP. Regulates inflammatory responses. Acts as a key regulator of synovial injury and bone erosion during autoimmune joint inflammation.
Nlrp3	-0.853	-1.3	-0.41	0.00267	0.00267	0.0367	As the sensor component of the NLRP3 inflammasome, plays a crucial role in innate immunity and inflammation. In response to pathogens and other damage-associated signals, initiates the formation of the inflammasome polymeric complex, made of NLRP3, PYCARD and CASP1 (or possibly CASP4/CASP11).
Cd97	-0.855	-1.08	-0.628	8.37e-06	8.37e-06	0.000396	Receptor potentially involved in both adhesion and signaling processes early after leukocyte activation. Plays an essential role in leukocyte migration.
Oas2	-0.869	-1.21	-0.524	0.000344	0.000344	0.00655	Interferon-induced, dsRNA-activated antiviral enzyme which plays a critical role in cellular innate antiviral response (PubMed:12396720, PubMed:29117179). Activated by detection of double stranded RNA (dsRNA): polymerizes higher oligomers of 2'-5'-oligoadenylates (2-5A) from ATP which then bind to the inactive monomeric form of ribonuclease L (RNASEL) leading to its dimerization and subsequent ac…
Pou2f2	-0.871	-1.24	-0.502	0.000587	0.000587	0.0101	Transcription factor that specifically binds to the octamer motif (5'-ATTTGCAT-3'). Regulates transcription in a number of tissues in addition to activating immunoglobulin gene expression.
Ddx58	-0.872	-1.24	-0.507	0.000527	0.000527	0.00933	Innate immune receptor which acts as a cytoplasmic sensor of viral nucleic acids and plays a major role in sensing viral infection and in the activation of a cascade of antiviral responses including the induction of type I interferons and proinflammatory cytokines. Its ligands include: 5'-triphosphorylated ssRNA and dsRNA and short dsRNA (<1 kb in length).
Irf2	-0.872	-1.26	-0.484	0.000867	0.000867	0.014	Specifically binds to the upstream regulatory region of type I IFN and IFN-inducible MHC class I genes (the interferon consensus sequence (ICS)) and represses those genes. Also acts as an activator for several genes including H4 and IL7.
Prkcd	-0.875	-1.09	-0.659	4.07e-06	4.07e-06	0.000257	Protein kinase C delta type: Calcium-independent, phospholipid- and diacylglycerol (DAG)-dependent serine/threonine-protein kinase that plays contrasting roles in cell death and cell survival by functioning as a pro-apoptotic protein during DNA damage-induced apoptosis, but acting as an anti-apoptotic protein during cytokine receptor-initiated cell death, is involved in tumor suppression, is requ…
Xbp1	-0.882	-1.01	-0.755	1.14e-08	1.14e-08	2.59e-05	Functions as a transcription factor during endoplasmic reticulum stress by regulating the unfolded protein response (UPR).
Icosl	-0.915	-1.23	-0.6	0.000102	0.000102	0.00258	Ligand for the T-cell-specific cell surface receptor ICOS. Acts as a costimulatory signal for T-cell proliferation and cytokine secretion; induces also B-cell proliferation and differentiation into plasma cells. Could play an important role in mediating local tissue responses to inflammatory conditions, as well as in modulating the secondary immune response by co-stimulating memory T-cell functio…
Il1rl2	-0.916	-1.27	-0.558	0.0003	0.0003	0.0059	Receptor for interleukin-36 (IL36A, IL36B and IL36G). The IL-36 signaling system is thought to be present in epithelial barriers and to take part in local inflammatory response; it is similar to the IL-1 system. Seems to be involved in skin inflammatory response by induction of the IL-23/IL-17/IL-22 pathway.
Fas	-0.92	-1.39	-0.446	0.0025	0.0025	0.0347	FAS-mediated apoptosis may have a role in the induction of peripheral tolerance, in the antigen-stimulated suicide of mature T-cells, or both (By similarity).
Il1rn	-0.923	-1.28	-0.569	0.000257	0.000257	0.00526	Inhibits the activity of interleukin-1 by binding to receptor IL1R1 and preventing its association with the coreceptor IL1RAP for signaling. Has no interleukin-1 like activity.
Itga6	-0.923	-1.16	-0.69	5.1e-06	5.1e-06	0.000297	Integrin alpha-6: Integrin alpha-6/beta-1 is a receptor for laminin on platelets. Integrin alpha-6/beta-4 is a receptor for laminin in epithelial cells and it plays a critical structural role in the hemidesmosome (PubMed:8673141).
Il7r	-0.944	-1.44	-0.453	0.00268	0.00268	0.0367	Receptor for interleukin-7. Also acts as a receptor for thymic stromal lymphopoietin (TSLP).
Lyn	-0.944	-1.19	-0.695	8.19e-06	8.19e-06	0.000396	Non-receptor tyrosine-protein kinase that transmits signals from cell surface receptors and plays an important role in the regulation of innate and adaptive immune responses, hematopoiesis, responses to growth factors and cytokines, integrin signaling, but also responses to DNA damage and genotoxic agents. Functions primarily as negative regulator, but can also function as activator, depending on…
Cx3cr1	-0.96	-1.36	-0.561	0.000495	0.000495	0.0088	Receptor for the CX3C chemokine fractalkine (CX3CL1); binds to CX3CL1 and mediates both its adhesive and migratory functions.
Tlr2	-0.966	-1.32	-0.61	0.000182	0.000182	0.00398	Cooperates with LY96 to mediate the innate immune response to bacterial lipoproteins and other microbial cell wall components. Cooperates with TLR1 or TLR6 to mediate the innate immune response to bacterial lipoproteins or lipopeptides.
Ccl6	-0.975	-1.51	-0.442	0.00376	0.00376	0.0482	CCL6(22-95) and CCL6(23-95) are potent chemoattractants.
Arg2	-0.978	-1.35	-0.601	0.000264	0.000264	0.00537	May play a role in the regulation of extra-urea cycle arginine metabolism and also in down-regulation of nitric oxide synthesis. Extrahepatic arginase functions to regulate L-arginine bioavailability to nitric oxid synthase (NOS). Arginine metabolism is a critical regulator of innate and adaptive immune responses. Seems to be involved in negative regulation of the survival capacity of activated C…
Irf8	-0.985	-1.48	-0.495	0.00197	0.00197	0.0283	Plays a role as a transcriptional activator or repressor (By similarity). Specifically binds to the upstream regulatory region of type I IFN and IFN-inducible MHC class I genes (the interferon consensus sequence (ICS)). Plays a negative regulatory role in cells of the immune system.
Cd33	-0.993	-1.27	-0.72	1.18e-05	1.18e-05	0.000525	Putative adhesion molecule of myelomonocytic-derived cells that mediates sialic-acid dependent binding to cells.
Rel / c-REL	-0.993	-1.38	-0.607	0.000286	0.000286	0.00569	NF-kappa-B is a homo- or heterodimeric complex formed by the Rel-like domain-containing proteins RELA/p65, RELB, NFKB1/p105, NFKB1/p50, REL and NFKB2/p52.
Il1b	-1	-1.34	-0.661	8.8e-05	8.8e-05	0.00235	Potent proinflammatory cytokine. Initially discovered as the major endogenous pyrogen, induces prostaglandin synthesis, neutrophil influx and activation, T-cell activation and cytokine production, B-cell activation and antibody production, and fibroblast proliferation and collagen production. Promotes Th17 differentiation of T-cells. Synergizes with IL12/interleukin-12 to induce IFNG synthesis fr…
Ccl3 / MIP1a	-1.01	-1.49	-0.526	0.00146	0.00146	0.0215	Monokine with inflammatory, pyrogenic and chemokinetic properties. Has a potent chemotactic activity for eosinophils. Binding to a high-affinity receptor activates calcium release in neutrophils.
Tnfrsf11a / RANK	-1.01	-1.32	-0.709	2.88e-05	2.88e-05	0.000968	Receptor for TNFSF11/RANKL/TRANCE/OPGL; essential for RANKL-mediated osteoclastogenesis. Involved in the regulation of interactions between T-cells and dendritic cells.
Prdm1 / BLIMP-1	-1.02	-1.6	-0.444	0.0047	0.0047	0.059	Transcription factor that mediates a transcriptional program in various innate and adaptive immune tissue-resident lymphocyte T cell types such as tissue-resident memory T (Trm), natural killer (trNK) and natural killer T (NKT) cells and negatively regulates gene expression of proteins that promote the egress of tissue-resident T-cell populations from non-lymphoid organs (PubMed:27102484).
Il18	-1.03	-1.29	-0.765	5.54e-06	5.54e-06	0.000304	A proinflammatory cytokine primarily involved in polarized T-helper 1 (Th1) cell and natural killer (NK) cell immune responses.
Vegfc	-1.03	-1.62	-0.435	0.00522	0.00522	0.0645	Growth factor active in angiogenesis, and endothelial cell growth, stimulating their proliferation and migration and also has effects on the permeability of blood vessels.
Tlr7	-1.04	-1.39	-0.697	7.17e-05	7.17e-05	0.00195	TLR7 is a nucleotide-sensing TLR which is activated by single-stranded RNA.
Alcam	-1.05	-1.46	-0.626	0.000376	0.000376	0.00707	CD166: Cell adhesion molecule that mediates both heterotypic cell-cell contacts via its interaction with CD6, as well as homotypic cell-cell contacts. Promotes T-cell activation and proliferation via its interactions with CD6 (By similarity). Contributes to the formation and maturation of the immunological synapse via its interactions with CD6 (By similarity).
Ifnl2	-1.06	-1.53	-0.593	0.000791	0.000791	0.0129	Cytokine with antiviral, antitumour and immunomodulatory activities. Plays a critical role in the antiviral host defense, predominantly in the epithelial tissues. Acts as a ligand for the heterodimeric class II cytokine receptor composed of IL10RB and IFNLR1, and receptor engagement leads to the activation of the JAK/STAT signaling pathway resulting in the expression of IFN-stimulated genes (ISG)…
Col4a1	-1.07	-1.56	-0.592	0.000927	0.000927	0.0148	Type IV collagen is the major structural component of glomerular basement membranes (GBM), forming a 'chicken-wire' meshwork together with laminins, proteoglycans and entactin/nidogen.
Tlr6	-1.07	-1.41	-0.726	5.28e-05	5.28e-05	0.00153	Participates in the innate immune response to Gram-positive bacteria and fungi. Specifically recognizes diacylated and, to a lesser extent, triacylated lipopeptides (PubMed:19931471).
Trem2	-1.07	-1.39	-0.756	2.48e-05	2.48e-05	0.000874	Forms a receptor signaling complex with TYROBP and triggers activation of the immune responses in macrophages and dendritic cells. May have a role in chronic inflammations and may stimulate production of constitutive rather than inflammatory chemokines and cytokines.
Cd28	-1.09	-1.74	-0.446	0.00618	0.00618	0.0747	Involved in T-cell activation, the induction of cell proliferation and cytokine production and promotion of T-cell survival. Enhances the production of IL4 and IL10 in T-cells in conjunction with TCR/CD3 ligation and CD40L costimulation.
Cxcl2	-1.1	-1.57	-0.639	0.000561	0.000561	0.00974	Chemotactic for human polymorphonuclear leukocytes but does not induce chemokinesis or an oxidative burst.
Csf2rb	-1.11	-1.4	-0.819	7.67e-06	7.67e-06	0.000391	High affinity receptor for interleukin-3, interleukin-5 and granulocyte-macrophage colony-stimulating factor.
Il11ra1	-1.11	-1.6	-0.627	0.000761	0.000761	0.0126	Receptor for interleukin-11. The receptor systems for IL6, LIF, OSM, CNTF, IL11 and CT1 can utilize IL6ST for initiating signal transmission. The IL11/IL11RA/IL6ST complex may be involved in the control of proliferation and/or differentiation of skeletogenic progenitor or other mesenchymal cells. Essential for the normal development of craniofacial bones and teeth.
Cd80	-1.12	-1.51	-0.736	0.000105	0.000105	0.00261	Involved in the costimulatory signal essential for T lymphocytes activation. T-cell proliferation and cytokine production is induced by the binding of CD28 or CTLA-4 to this receptor.
Tnf / TNFa	-1.12	-1.64	-0.602	0.00115	0.00115	0.0177	Cytokine that binds to TNFRSF1A/TNFR1 and TNFRSF1B/TNFBR. It is mainly secreted by macrophages and can induce cell death of certain tumor cell lines. It is potent pyrogen causing fever by direct action or by stimulation of interleukin-1 secretion and is implicated in the induction of cachexia, Under certain conditions it can stimulate cell proliferation and induce cell differentiation.
Cma1	-1.13	-1.72	-0.539	0.00277	0.00277	0.0371	Major secreted protease of mast cells with suspected roles in vasoactive peptide generation, extracellular matrix degradation, and regulation of gland secretion.
Gpr183	-1.14	-1.4	-0.89	1.31e-06	1.31e-06	0.000136	G-protein coupled receptor expressed in lymphocytes that acts as a chemotactic receptor for B-cells, T-cells, splenic dendritic cells, monocytes/macrophages and astrocytes (PubMed:19597478, PubMed:19615922, PubMed:21844396, PubMed:21796211, PubMed:21796212, PubMed:27147029).
Inpp5d	-1.14	-1.54	-0.733	0.000133	0.000133	0.00309	Phosphatidylinositol (PtdIns) phosphatase that specifically hydrolyzes the 5-phosphate of phosphatidylinositol-3,4,5-trisphosphate (PtdIns(3,4,5)P3) to produce PtdIns(3,4)P2, thereby negatively regulating the PI3K (phosphoinositide 3-kinase) pathways. Acts as a negative regulator of B-cell antigen receptor signaling. Mediates signaling from the FC-gamma-RIIB receptor (FCGR2B), playing a central r…
Ms4a1 / CD20	-1.14	-1.7	-0.578	0.00186	0.00186	0.0268	This protein may be involved in the regulation of B-cell activation and proliferation.
Btla	-1.15	-1.74	-0.558	0.00251	0.00251	0.0347	Lymphocyte inhibitory receptor which inhibits lymphocytes during immune response.
Ccrl2	-1.15	-1.56	-0.738	0.000143	0.000143	0.00328	Receptor for CCL19 and chemerin/RARRES2. Does not appear to be a signaling receptor, but may have a role in modulating chemokine-triggered immune responses by capturing and internalizing CCL19 or by presenting RARRES2 ligand to CMKLR1, a functional signaling receptor. Plays a critical role for the development of Th2 responses (By similarity).
Cd84 / SLAM F5	-1.15	-1.47	-0.831	1.36e-05	1.36e-05	0.000566	Self-ligand receptor of the signaling lymphocytic activation molecule (SLAM) family. SLAM receptors triggered by homo- or heterotypic cell-cell interactions are modulating the activation and differentiation of a wide variety of immune cells and thus are involved in the regulation and interconnection of both innate and adaptive immune response.
Itgb2	-1.15	-1.58	-0.725	0.000187	0.000187	0.004	Integrin beta-2: Integrin ITGAL/ITGB2 is a receptor for ICAM1, ICAM2, ICAM3 and ICAM4. Integrins ITGAM/ITGB2 and ITGAX/ITGB2 are receptors for the iC3b fragment of the third complement component and for fibrinogen.
Sh2d1b1	-1.15	-1.66	-0.651	0.000729	0.000729	0.0122	Cytoplasmic adapter regulating receptors of the signaling lymphocytic activation molecule (SLAM) family such as CD84, SLAMF1, LY9 and CD244.
Il3ra	-1.16	-1.77	-0.561	0.00261	0.00261	0.0359	In mouse, there are two classes of high-affinity IL3 receptors. One contains an IL3-specific beta subunit and the other contains the beta subunit also shared by high-affinity IL5 and GM-CSF receptors.
Mef2c	-1.16	-1.43	-0.9	1.64e-06	1.64e-06	0.000148	Transcription activator which binds specifically to the MEF2 element present in the regulatory regions of many muscle-specific genes. Necessary for proper development of megakaryocytes and platelets and for bone marrow B-lymphopoiesis. Required for B-cell survival and proliferation in response to BCR stimulation, efficient IgG1 antibody responses to T-cell-dependent antigens and for normal induct…
Cd200	-1.17	-1.57	-0.775	8.82e-05	8.82e-05	0.00235	Costimulates T-cell proliferation. May regulate myeloid cell activity in a variety of tissues (By similarity).
Ccr7	-1.18	-1.8	-0.565	0.00273	0.00273	0.0368	Receptor for the MIP-3-beta chemokine.
Itgax	-1.18	-1.64	-0.721	0.000294	0.000294	0.00581	Integrin alpha-X: Integrin alpha-X/beta-2 is a receptor for fibrinogen. It recognizes the sequence G-P-R in fibrinogen. It mediates cell-cell interaction during inflammatory responses. It is especially important in monocyte adhesion and chemotaxis (By similarity).
Mrc1	-1.18	-1.48	-0.884	5.34e-06	5.34e-06	0.000303	Mediates the endocytosis of glycoproteins by macrophages. Binds both sulfated and non-sulfated polysaccharide chains. Acts as phagocytic receptor for bacteria, fungi and other pathogens.
Smpd3	-1.18	-1.91	-0.452	0.00795	0.00795	0.0936	Catalyzes the hydrolysis of sphingomyelin to form ceramide and phosphocholine. Ceramide mediates numerous cellular functions, such as apoptosis and growth arrest, and is capable of regulating these 2 cellular events independently.
Cxcl16	-1.19	-1.52	-0.867	1.15e-05	1.15e-05	0.000519	Induces a strong chemotactic response.
Il15	-1.2	-1.68	-0.711	0.000409	0.000409	0.00758	Cytokine that stimulates the proliferation of T-lymphocytes.
Tnfsf18	-1.2	-1.77	-0.625	0.00146	0.00146	0.0215	Cytokine that binds to TNFRSF18/AITR/GITR (PubMed:14521928, PubMed:14647196). Regulates T-cell responses (PubMed:14647196). Can function as costimulator and lower the threshold for T-cell activation and T-cell proliferation (PubMed:14608036, PubMed:15128759). Important for interactions between activated T-lymphocytes and endothelial cells.
Ada	-1.21	-1.57	-0.851	2.48e-05	2.48e-05	0.000874	Catalyzes the hydrolytic deamination of adenosine and 2-deoxyadenosine (PubMed:9272950). Plays an important role in purine metabolism and in adenosine homeostasis (PubMed:9272950, PubMed:10720488). Modulates signaling by extracellular adenosine, and so contributes indirectly to cellular signaling events (PubMed:11435465). Acts as a positive regulator of T-cell coactivation, by binding DPP4. Its i…
Apoe	-1.22	-1.51	-0.929	2.8e-06	2.8e-06	0.00021	Apolipoprotein E: Mediates the binding, internalization, and catabolism of lipoprotein particles.
Ccl7	-1.25	-1.6	-0.904	1.32e-05	1.32e-05	0.000554	Chemotactic factor that attracts monocytes and eosinophils, but not neutrophils. Augments monocyte anti-tumor activity (By similarity).
Cd247 / CD3z	-1.26	-1.97	-0.539	0.00494	0.00494	0.0619	Part of the TCR-CD3 complex present on T-lymphocyte cell surface that plays an essential role in adaptive immune response. When antigen presenting cells (APCs) activate T-cell receptor (TCR), TCR-mediated signals are transmitted across the cell membrane by the CD3 chains CD3D, CD3E, CD3G and CD3Z.
Colec12	-1.26	-1.59	-0.928	7.97e-06	7.97e-06	0.000396	Scavenger receptor that displays several functions associated with host defense. Promotes binding and phagocytosis of Gram-positive, Gram-negative bacteria and yeast.
C5ar1	-1.27	-1.65	-0.887	2.83e-05	2.83e-05	0.000961	Receptor for the chemotactic and inflammatory peptide anaphylatoxin C5a.
CD209e	-1.28	-1.7	-0.855	7.11e-05	7.11e-05	0.00195	Putative pathogen-recognition receptor. May mediate the endocytosis of pathogens which are subsequently degraded in lysosomal compartments.
Fcgr2b	-1.28	-1.56	-0.998	1.23e-06	1.23e-06	0.00013	Receptor for the Fc region of complexed or aggregated immunoglobulins gamma. Low affinity receptor. Involved in a variety of effector and regulatory functions such as phagocytosis of immune complexes and modulation of antibody production by B-cells. Binding to this receptor results in down-modulation of previous state of cell activation triggered via antigen receptors on B-cells (BCR), T-cells (T…
Lcp1	-1.28	-1.64	-0.929	1.23e-05	1.23e-05	0.000531	Actin-binding protein. Plays a role in the activation of T-cells in response to costimulation through TCR/CD3 and CD2 or CD28. Modulates the cell surface expression of IL2RA/CD25 and CD69.
Psmb10	-1.28	-1.89	-0.677	0.00135	0.00135	0.0201	The proteasome is a multicatalytic proteinase complex which is characterized by its ability to cleave peptides with Arg, Phe, Tyr, Leu, and Glu adjacent to the leaving group at neutral or slightly basic pH. This subunit is involved in antigen processing to generate class I binding peptides. Plays a role in determining the T-cell repertoire for an antiviral T-cell response.
Nfatc4	-1.29	-2.02	-0.547	0.00516	0.00516	0.0639	Plays a role in the inducible expression of cytokine genes in T-cells, especially in the induction of the IL-2 and IL-4. Transcriptionally repressed by estrogen receptors; this inhibition is further enhanced by estrogen.
Csf1r	-1.31	-1.54	-1.08	1.03e-07	1.03e-07	5.83e-05	Macrophage colony-stimulating factor 1 receptor: Tyrosine-protein kinase that acts as cell-surface receptor for CSF1 and IL34 and plays an essential role in the regulation of survival, proliferation and differentiation of hematopoietic precursor cells, especially mononuclear phagocytes, such as macrophages and monocytes. Promotes the release of proinflammatory chemokines in response to IL34 and C…
Ly9	-1.31	-1.8	-0.83	0.000183	0.000183	0.00398	Self-ligand receptor of the signaling lymphocytic activation molecule (SLAM) family. SLAM receptors triggered by homo- or heterotypic cell-cell interactions are modulating the activation and differentiation of a wide variety of immune cells and thus are involved in the regulation and interconnection of both innate and adaptive immune response. May participate in adhesion reactions between T lymph…
Tgfbr2	-1.31	-1.58	-1.03	7.64e-07	7.64e-07	9.42e-05	Transmembrane serine/threonine kinase forming with the TGF-beta type I serine/threonine kinase receptor, TGFBR1, the non-promiscuous receptor for the TGF-beta cytokines TGFB1, TGFB2 and TGFB3.
Cd86	-1.33	-1.73	-0.927	3e-05	3e-05	0.000996	Receptor involved in the costimulatory signal essential for T-lymphocyte proliferation and interleukin-2 production, by binding CD28 or CTLA-4. May play a critical role in the early events of T-cell activation and costimulation of naive T-cells, such as deciding between immunity and anergy that is made by T-cells within 24 hours after activation.
Irf1	-1.33	-2.12	-0.546	0.00612	0.00612	0.0741	Its target genes for transcriptional activation activity are: genes involved in anti-viral response, such as IFN-alpha/beta, DDX58/RIG-I, TNFSF10/TRAIL, OAS1/2, PIAS1/GBP, EIF2AK2/PKR and RSAD2/viperin; antibacterial response, such as NOS2/INOS; anti-proliferative response, such as p53/TP53, LOX and CDKN1A; apoptosis, such as BBC3/PUMA, CASP1, CASP7 and CASP8; immune response, such as IL7, IL12A/…
Siglec1	-1.34	-1.71	-0.964	1.38e-05	1.38e-05	0.000568	Acts as an endocytic receptor mediating clathrin dependent endocytosis. Macrophage-restricted adhesion molecule that mediates sialic-acid dependent binding to lymphocytes, including granulocytes, monocytes, natural killer cells, B-cells and CD8 T-cells (By similarity).
Slc11a1	-1.34	-2.02	-0.655	0.00236	0.00236	0.0332	Divalent transition metal (iron and manganese) transporter involved in iron metabolism and host resistance to certain pathogens. Macrophage-specific membrane transport function. Controls natural resistance to infection with intracellular parasites. Pathogen resistance involves sequestration of Fe2+ and Mn2+, cofactors of both prokaryotic and eukaryotic catalases and superoxide dismutases, not onl…
C3ar1	-1.35	-1.67	-1.02	3.02e-06	3.02e-06	0.000218	Receptor for the chemotactic and inflammatory peptide anaphylatoxin C3a. This receptor stimulates chemotaxis, granule enzyme release and superoxide anion production.
Abcg1	-1.36	-1.83	-0.896	9.41e-05	9.41e-05	0.00242	Transporter involved in macrophage lipid homeostasis. Is an active component of the macrophage lipid export complex. Could also be involved in intracellular lipid transport processes. The role in cellular lipid homeostasis may not be limited to macrophages.
Ncam1	-1.38	-1.89	-0.874	0.000183	0.000183	0.00398	This protein is a cell adhesion molecule involved in neuron-neuron adhesion, neurite fasciculation, outgrowth of neurites, etc.
Clec4n	-1.39	-1.77	-1.02	9.93e-06	9.93e-06	0.000456	Binds high-mannose carbohydrates in a Ca2+-dependent manner. Functional receptor for alpha-mannans on C.albicans hypheas. Plays an important role in the host defense against C.albicans infection by inducing TH17 cell differentiation. Recognizes also, in a mannose-dependent manner, allergens from house dust mite and fungi, by promoting cysteinyl leukotriene production. Recognizes soluble elements …
Ccr5	-1.4	-1.85	-0.942	6.1e-05	6.1e-05	0.00173	Receptor for a number of inflammatory CC-chemokines including MIP-1-alpha, MIP-1-beta and RANTES and subsequently transduces a signal by increasing the intracellular calcium ion level. May play a role in the control of granulocytic lineage proliferation or differentiation (By similarity).
Egr2	-1.4	-1.74	-1.06	3.25e-06	3.25e-06	0.000227	Sequence-specific DNA-binding transcription factor. Binds to two specific DNA sites located in the promoter region of HOXA4. Binds to the promoter region of ERBB2. May play a role in the regulation of hindbrain segmentation, might act in combination with the Hox network to specify odd and even rhombomeres, and might participate in the control of the expression of some of the homeobox containing g…
Kit	-1.4	-2.2	-0.599	0.005	0.005	0.0625	Tyrosine-protein kinase that acts as cell-surface receptor for the cytokine KITLG/SCF and plays an essential role in the regulation of cell survival and proliferation, hematopoiesis, stem cell maintenance, gametogenesis, mast cell development, migration and function, and in melanogenesis.
Pik3cd	-1.4	-1.68	-1.11	5.28e-07	5.28e-07	8.26e-05	Phosphoinositide-3-kinase (PI3K) that phosphorylates PftdIns(4,5)P2 (Phosphatidylinositol 4,5-bisphosphate) to generate phosphatidylinositol 3,4,5-trisphosphate (PIP3). PIP3 plays a key role by recruiting PH domain-containing proteins to the membrane, including AKT1 and PDPK1, activating signaling cascades involved in cell growth, survival, proliferation, motility and morphology. Mediates immune …
Cxcr4	-1.43	-1.78	-1.08	3.74e-06	3.74e-06	0.000247	Binds bacterial lipopolysaccharide (LPS) et mediates LPS-induced inflammatory response, including TNF secretion by monocytes (By similarity).
Lyz2	-1.43	-1.83	-1.02	1.57e-05	1.57e-05	0.000611	Lysozymes have primarily a bacteriolytic function; those in tissues and body fluids are associated with the monocyte-macrophage system and enhance the activity of immunoagents. Lyz2 is active against a range of Gram-positive and Gram-negative bacteria. More effective than Lyz1 in killing Gram-negative bacteria. Lyz1 and Lyz2 are equally effective in killing Gram-positive bacteria.
Cd53	-1.44	-1.89	-0.995	3.78e-05	3.78e-05	0.00116	Required for efficient formation of myofibers in regenerating muscle at the level of cell fusion. May be involved in growth regulation in hematopoietic cells.
Il10ra	-1.44	-1.87	-1	3.07e-05	3.07e-05	0.00101	Receptor for IL10; binds IL10 with a high affinity.
Ccr8	-1.45	-2.2	-0.688	0.00283	0.00283	0.0378	Receptor for the CCL1/SCY1/TCA-3 chemokine.
Cd38	-1.45	-2.16	-0.751	0.0016	0.0016	0.0234	Synthesizes the second messagers cyclic ADP-ribose and nicotinate-adenine dinucleotide phosphate, the former a second messenger for glucose-induced insulin secretion.
Cd200r1	-1.46	-1.84	-1.07	8.08e-06	8.08e-06	0.000396	Inhibitory receptor for the CD200/OX2 cell surface glycoprotein. Limits inflammation by inhibiting the expression of proinflammatory molecules including TNF-alpha, interferons, and inducible nitric oxide synthase (iNOS) in response to selected stimuli.
Cd83	-1.46	-1.81	-1.11	3.09e-06	3.09e-06	0.00022	May play a significant role in antigen presentation or the cellular interactions that follow lymphocyte activation.
Nfatc2	-1.46	-1.74	-1.19	1.85e-07	1.85e-07	6.44e-05	Plays a role in the inducible expression of cytokine genes in T-cells, especially in the induction of the IL-2, IL-3, IL-4, TNF-alpha or GM-CSF. Promotes invasive migration through the activation of GPC6 expression and WNT5A signaling pathway.
Ptgs2 / COX2	-1.47	-2.04	-0.892	0.000312	0.000312	0.00604	Converts arachidonate to prostaglandin H2 (PGH2), a committed step in prostanoid synthesis. Constitutively expressed in some tissues in physiological conditions, such as the endothelium, kidney and brain, and in pathological conditions, such as in cancer. PTGS2 is responsible for production of inflammatory prostaglandins.
Cd180	-1.48	-2.03	-0.94	0.000174	0.000174	0.00384	May cooperate with MD-1 and TLR4 to mediate the innate immune response to bacterial lipopolysaccharide (LPS) in B-cells. Leads to NF-kappa-B activation. Also involved in the life/death decision of B-cells.
Cr2	-1.49	-2.4	-0.574	0.00773	0.00773	0.0917	Receptor for complement C3d and for HNRNPU. Participates in B lymphocytes activation.
Hcst	-1.49	-2.04	-0.94	0.000185	0.000185	0.00398	Transmembrane adapter protein which associates with KLRK1 to form an activation receptor KLRK1-HCST in lymphoid and myeloid cells; this receptor plays a major role in triggering cytotoxicity against target cells expressing cell surface ligands such as MHC class I chain-related MICA and MICB, and UL16-binding proteins (ULBPs); these ligands are up-regulated by stress conditions and pathological st…
Tnfrsf13b / TACI	-1.5	-2.1	-0.893	0.000386	0.000386	0.00722	Receptor for TNFSF13/APRIL and TNFSF13B/TALL1/BAFF/BLYS that binds both ligands with similar high affinity. Mediates calcineurin-dependent activation of NF-AT, as well as activation of NF-kappa-B and AP-1. Involved in the stimulation of B- and T-cell function and the regulation of humoral immunity (By similarity).
Icam1	-1.51	-2.04	-0.977	0.000123	0.000123	0.00293	ICAM proteins are ligands for the leukocyte adhesion protein LFA-1 (integrin alpha-L/beta-2). During leukocyte trans-endothelial migration, ICAM1 engagement promotes the assembly of endothelial apical cups through ARHGEF26/SGEF and RHOG activation (By similarity).
Ccr1	-1.52	-1.86	-1.18	1.42e-06	1.42e-06	0.00014	Receptor for a C-C type chemokine. Binds to MIP-1-alpha, RANTES, and less efficiently, to MIP-1-beta or MCP-1 and subsequently transduces a signal by increasing the intracellular calcium ions level. Responsible for affecting stem cell proliferation.
Cd2	-1.53	-2.16	-0.898	0.000473	0.000473	0.00854	CD2 interacts with lymphocyte function-associated antigen CD58 (LFA-3) and CD48/BCM1 to mediate adhesion between T-cells and other cell types. CD2 is implicated in the triggering of T-cells, the cytoplasmic domain is implicated in the signaling function.
Cd4	-1.54	-2.18	-0.894	0.000533	0.000533	0.00938	Integral membrane glycoprotein that plays an essential role in the immune response and serves multiple functions in responses against both external and internal offenses. In T-cells, functions primarily as a coreceptor for MHC class II molecule:peptide complex.
Clec7a	-1.54	-2.05	-1.04	6.44e-05	6.44e-05	0.00181	Lectin that functions as pattern receptor specific for beta-1,3-linked and beta-1,6-linked glucans, such as cell wall constituents from pathogenic bacteria and fungi. Necessary for the TLR2-mediated inflammatory response and for TLR2-mediated activation of NF-kappa-B. Enhances cytokine production in macrophages and dendritic cells. Mediates production of reactive oxygen species in the cell. Media…
Fcer1g	-1.54	-1.86	-1.22	5.93e-07	5.93e-07	8.69e-05	Adapter protein containing an immunoreceptor tyrosine-based activation motif (ITAM) that transduces activation signals from various immunoreceptors. As a component of the high-affinity immunoglobulin E (IgE) receptor, mediates allergic inflammatory signaling in mast cells (PubMed:14764707). As a constitutive component of interleukin-3 receptor complex, selectively mediates interleukin 4/IL4 produ…
Fpr2	-1.56	-2.5	-0.627	0.00663	0.00663	0.0793	High affinity receptor for N-formyl-methionyl peptides (FMLP), which are powerful neutrophils chemotactic factors. Stimulate chemotaxis in immune cells to site of infection or tissue damage upon recognition of several ligands, such as FMLP, or ligand involved in cell damage, disease or inflammation.
Irf5	-1.56	-1.89	-1.23	8.08e-07	8.08e-07	9.42e-05	Transcription factor involved in the induction of interferons IFNA and INFB and inflammatory cytokines upon virus infection. Activated by TLR7 or TLR8 signaling (By similarity).
Jam3	-1.56	-2.05	-1.07	4.4e-05	4.4e-05	0.00133	Participates in cell-cell adhesion. It is a counter-receptor for ITGAM mediating leukocyte-platelet interactions and is involved in the regulation of transepithelial migration of polymorphonuclear neutrophils (PMN) (By similarity). The soluble form is a mediator of angiogenesis.
Slamf6	-1.57	-2.29	-0.848	0.0011	0.0011	0.017	LAM receptors triggered by homo- or heterotypic cell-cell interactions are modulating the activation and differentiation of a wide variety of immune cells and thus are involved in the regulation and interconnection of both innate and adaptive immune response.
Amica1	-1.58	-1.98	-1.17	5.95e-06	5.95e-06	0.000314	Transmembrane protein of the plasma membrane of leukocytes that control their migration and activation through interaction with CXADR, a plasma membrane receptor found on adjacent epithelial and endothelial cells. The interaction between both receptors mediates the activation of gamma-delta T-cells, a subpopulation of T-cells residing in epithelia and involved in tissue homeostasis and repair.
Cmklr1	-1.58	-1.84	-1.31	7.37e-08	7.37e-08	5.83e-05	Receptor for the chemoattractant adipokine chemerin/RARRES2 and for the omega-3 fatty acid derived molecule resolvin E1.
Fap	-1.58	-2.09	-1.07	5.32e-05	5.32e-05	0.00153	Cell surface glycoprotein serine protease that participates in extracellular matrix degradation and involved in many cellular processes including tissue remodeling, fibrosis, wound healing, inflammation and tumor growth.
Il12b	-1.58	-2.27	-0.892	0.000735	0.000735	0.0122	Cytokine that can act as a growth factor for activated T and NK cells, enhance the lytic activity of NK/lymphokine-activated killer cells, and stimulate the production of IFN-gamma by resting PBMC. Associates with IL23A to form the IL-23 interleukin, a heterodimeric cytokine which functions in innate and adaptive immunity. IL-23 may constitute with IL-17 an acute response to infection in peripher…
Syk	-1.59	-1.92	-1.25	7.03e-07	7.03e-07	9.13e-05	Non-receptor tyrosine kinase which mediates signal transduction downstream of a variety of transmembrane receptors including classical immunoreceptors like the B-cell receptor (BCR). Regulates several biological processes including innate and adaptive immunity, cell adhesion, osteoclast maturation, platelet activation and vascular development.
Tnfrsf4 / OX40	-1.59	-2.26	-0.923	0.000545	0.000545	0.00952	Receptor for TNFSF4/OX40L/GP34. Is a costimulatory molecule implicated in long-term T-cell immunity (By similarity).
Cybb	-1.6	-2.13	-1.06	8.29e-05	8.29e-05	0.00223	Critical component of the membrane-bound oxidase of phagocytes that generates superoxide. It is the terminal component of a respiratory chain that transfers single electrons from cytoplasmic NADPH across the plasma membrane to molecular oxygen on the exterior. Also functions as a voltage-gated proton channel that mediates the H+ currents of resting phagocytes.
Ccl9	-1.61	-2.09	-1.12	2.75e-05	2.75e-05	0.000953	Monokine with inflammatory, pyrogenic and chemokinetic properties. Circulates at high concentrations in the blood of healthy animals. Binding to a high-affinity receptor activates calcium release in neutrophils. It also inhibits colony formation of bone marrow myeloid immature progenitors.
Fcgr3	-1.61	-1.96	-1.27	8.63e-07	8.63e-07	9.57e-05	Receptor for the Fc region of complexed immunoglobulins gamma. Low affinity receptor which binds to IgG1, IgG2a and IgG2b (PubMed:17558411). Mediates neutrophil activation by IgG complexes redundantly with Fcgr4
Il6	-1.61	-2.37	-0.843	0.0014	0.0014	0.0209	Cytokine with a wide variety of biological functions. It is a potent inducer of the acute phase response. Plays an essential role in the final differentiation of B-cells into Ig-secreting cells Involved in lymphocyte and monocyte differentiation. Acts on B-cells, T-cells, hepatocytes, hematopoietic progenitor cells and cells of the CNS. Required for the generation of T(H)17 cells. Also acts as a …
Pik3cg	-1.61	-1.92	-1.3	2.8e-07	2.8e-07	6.49e-05	Phosphoinositide-3-kinase (PI3K) that phosphorylates PtdIns(4,5)P2 (Phosphatidylinositol 4,5-bisphosphate) to generate phosphatidylinositol 3,4,5-trisphosphate (PIP3). PIP3 plays a key role by recruiting PH domain-containing proteins to the membrane, including AKT1 and PDPK1, activating signaling cascades involved in cell growth, survival, proliferation, motility and morphology.
Ccl24	-1.62	-1.96	-1.29	6.37e-07	6.37e-07	8.78e-05	Chemotactic for resting T-lymphocytes, and eosinophils. Has lower chemotactic activity for neutrophils but none for monocytes and activated lymphocytes. Binds to CCR3 (By similarity).
Fasl	-1.62	-2.53	-0.71	0.0045	0.0045	0.057	Cytokine that binds to TNFRSF6/FAS, a receptor that transduces the apoptotic signal into cells (PubMed:7511063). Involved in cytotoxic T-cell-mediated apoptosis, natural killer cell-mediated apoptosis and in T-cell development (PubMed:19794494, PubMed:7532682). Initiates fratricidal/suicidal activation-induced cell death (AICD) in antigen-activated T-cells contributing to the termination of immun…
Btk	-1.63	-2.01	-1.25	2.55e-06	2.55e-06	0.0002	Non-receptor tyrosine kinase indispensable for B lymphocyte development, differentiation and signaling. Binding of antigen to the B-cell antigen receptor (BCR) triggers signaling that ultimately leads to B-cell activation.
Ccl4	-1.63	-2.12	-1.14	2.83e-05	2.83e-05	0.000961	Monokine with inflammatory and chemokinetic properties.
H2.DMb2	-1.63	-2.05	-1.21	6.33e-06	6.33e-06	0.00033	MHC class II protein complex binding
Mefv / pyrin	-1.63	-2.15	-1.11	5.03e-05	5.03e-05	0.00149	Involved in the regulation of innate immunity and the inflammatory response in response to IFNG/IFN-gamma. Organizes autophagic machinery by serving as a platform for the assembly of ULK1, Beclin 1/BECN1, ATG16L1, and ATG8 family members and recognizes specific autophagy targets, thus coordinating target recognition with assembly of the autophagic apparatus and initiation of autophagy. Acts as an…
Socs1	-1.64	-2.6	-0.692	0.00542	0.00542	0.0664	SOCS family proteins form part of a classical negative feedback system that regulates cytokine signal transduction. SOCS1 is involved in negative regulation of cytokines that signal through the JAK/STAT3 pathway.
Dll4	-1.65	-2.02	-1.27	1.66e-06	1.66e-06	0.000148	Involved in the Notch signaling pathway as Notch ligand (PubMed:11134954). Activates NOTCH1 and NOTCH4. Involved in angiogenesis; negatively regulates endothelial cell proliferation and migration and angiogenic sprouting (By similarity). Essential for retinal progenitor proliferation. Required for suppressing rod fates in late retinal progenitors as well as for proper generation of other retinal …
Tnfsf11	-1.65	-2.17	-1.13	4.64e-05	4.64e-05	0.0014	Cytokine that binds to TNFRSF11B/OPG and to TNFRSF11A/RANK. Osteoclast differentiation and activation factor.
Xcr1	-1.66	-2.62	-0.709	0.0051	0.0051	0.0634	Receptor for chemokines SCYC1 and SCYC2. Subsequently transduces a signal by increasing the intracellular calcium ions level. Receptor for XCL1/Lymphotactin (Probable).
C1qa	-1.68	-2.02	-1.34	5.45e-07	5.45e-07	8.26e-05	Complement Pathway
Mcam	-1.68	-2.18	-1.18	2.56e-05	2.56e-05	0.000895	Plays a role in cell adhesion, and in cohesion of the endothelial monolayer at intercellular junctions in vascular tissue. Its expression may allow melanoma cells to interact with cellular elements of the vascular system, thereby enhancing hematogeneous tumor spread. Could be an adhesion molecule active in neural crest cells during embryonic development. Acts as surface receptor that triggers tyr…
C1qb	-1.69	-2.01	-1.37	2.6e-07	2.6e-07	6.49e-05	Complement Pathway
Ticam2	-1.69	-1.99	-1.38	1.72e-07	1.72e-07	6.44e-05	Functions as sorting adapter in LPS-TLR4 signaling to regulate the MYD88-independent pathway during the innate immune response to LPS. Physically bridges TLR4 and TICAM1 and functionally transmits LPS-TRL4 signal to TICAM1; signaling is proposed to occur in early endosomes after endocytosis of TLR4.
Zap70	-1.69	-2.74	-0.633	0.00854	0.00854	0.0998	Tyrosine kinase that plays an essential role in regulation of the adaptive immune response. Regulates motility, adhesion and cytokine expression of mature T-cells, as well as thymocyte development. Contributes also to the development and activation of primary B-lymphocytes.
Egr3	-1.71	-2.37	-1.05	0.00026	0.00026	0.00529	Probable transcription factor involved in muscle spindle development.
Txk	-1.71	-2.62	-0.805	0.00306	0.00306	0.0403	Non-receptor tyrosine kinase that plays a redundant role with ITK in regulation of the adaptive immune response. Regulates the development, function and differentiation of conventional T-cells and nonconventional NKT-cells.
Tnfsf14	-1.73	-2.19	-1.27	8.13e-06	8.13e-06	0.000396	Cytokine that binds to TNFRSF3/LTBR. Binding to the decoy receptor TNFRSF6B modulates its effects. Activates NFKB and stimulates the proliferation of T-cells.
Cd79b	-1.74	-2.35	-1.12	0.000126	0.000126	0.00299	Required in cooperation with CD79A for initiation of the signal transduction cascade activated by the B-cell antigen receptor complex (BCR) which leads to internalization of the complex, trafficking to late endosomes and antigen presentation.
Il12rb2	-1.74	-2.63	-0.847	0.00241	0.00241	0.0337	Receptor for interleukin-12. This subunit is the signaling component coupling to the JAK2/STAT4 pathway. Promotes the proliferation of T-cells as well as NK cells. Induces the promotion of T-cells towards the Th1 phenotype by strongly enhancing IFN-gamma production.
Cfp	-1.75	-2.03	-1.46	5.63e-08	5.63e-08	5.83e-05	A positive regulator of the alternate pathway of complement. It binds to and stabilizes the C3- and C5-convertase enzyme complexes.
Klra17	-1.76	-2.34	-1.18	6.73e-05	6.73e-05	0.00187	MHC class I binding
Thbd	-1.76	-2.15	-1.37	1.48e-06	1.48e-06	0.000141	Thrombomodulin is a specific endothelial cell receptor that forms a 1:1 stoichiometric complex with thrombin. This complex is responsible for the conversion of protein C to the activated protein C (protein Ca). Once evolved, protein Ca scissions the activated cofactors of the coagulation mechanism, factor Va and factor VIIIa, and thereby reduces the amount of thrombin generated.
Itgae	-1.77	-2.19	-1.35	2.8e-06	2.8e-06	0.00021	Integrin alpha-E: Integrin alpha-E/beta-7 is a receptor for E-cadherin. It mediates adhesion of intra-epithelial T-lymphocytes to epithelial cell monolayers.
Tnfrsf18 / GITR	-1.77	-2.48	-1.05	0.00041	0.00041	0.00758	Receptor for TNFSF18. Seems to be involved in interactions between activated T-lymphocytes and endothelial cells and in the regulation of T-cell receptor-mediated cell death. Mediated NF-kappa-B activation via the TRAF2/NIK pathway (By similarity).
Ccl1	-1.79	-2.55	-1.03	0.000609	0.000609	0.0104	Cytokine that is chemotactic for neutrophils.
Hck	-1.8	-2.33	-1.27	2.44e-05	2.44e-05	0.000872	Non-receptor tyrosine-protein kinase found in hematopoietic cells that transmits signals from cell surface receptors and plays an important role in the regulation of innate immune responses, including neutrophil, monocyte, macrophage and mast cell functions, phagocytosis, cell survival and proliferation, cell adhesion and migration. Acts downstream of receptors that bind the Fc region of immunogl…
Ifi44	-1.8	-2.62	-0.978	0.00105	0.00105	0.0164	This protein aggregates to form microtubular structures.
Cd36	-1.81	-2.65	-0.965	0.00123	0.00123	0.0186	Multifunctional glycoprotein that acts as receptor for a broad range of ligands. As a coreceptor for TLR4:TLR6 heterodimer, promotes inflammation in monocytes/macrophages. Upon ligand binding, such as oxLDL or amyloid-beta 42, interacts with the heterodimer TLR4:TLR6, the complex is internalized and triggers inflammatory response, leading to NF-kappa-B-dependent production of CXCL1, CXCL2 and CCL…
Ebi3	-1.81	-2.32	-1.31	1.4e-05	1.4e-05	0.000568	Interleukin-27 subunit beta: Associates with IL27 to form the IL-27 interleukin, a heterodimeric cytokine which functions in innate immunity. IL-27 has pro- and anti-inflammatory properties, that can regulate T-helper cell development, suppress T-cell proliferation, stimulate cytotoxic T-cell activity, induce isotype switching in B-cells, and that has diverse effects on innate immune cells.
H2.Dma	-1.81	-2.31	-1.3	1.45e-05	1.45e-05	0.000578	Class II histocompatibility antigen, M alpha chain: Plays a critical role in catalyzing the release of class II HLA-associated invariant chain-derived peptides (CLIP) from newly synthesized class II HLA molecules and freeing the peptide binding site for acquisition of antigenic peptides.
Emr1	-1.83	-2.2	-1.46	4.88e-07	4.88e-07	8.22e-05	Orphan receptor involved in cell adhesion and probably in cell-cell interactions specifically involving cells of the immune system. May play a role in regulatory T-cells (Treg) development.
Akt3	-1.84	-2.36	-1.31	1.71e-05	1.71e-05	0.000648	AKT3 is one of 3 closely related serine/threonine-protein kinases (AKT1, AKT2 and AKT3) called the AKT kinase, and which regulate many processes including metabolism, proliferation, cell survival, growth and angiogenesis.
Cd1d1	-1.84	-2.39	-1.28	3.09e-05	3.09e-05	0.00101	Antigen-presenting protein that binds self and non-self glycolipids and presents them to T-cell receptors on natural killer T-cells.
Ctss	-1.84	-2.24	-1.44	1.09e-06	1.09e-06	0.000118	Thiol protease. Key protease responsible for the removal of the invariant chain from MHC class II molecules.
Nrp1	-1.87	-2.22	-1.53	1.98e-07	1.98e-07	6.44e-05	Receptor involved in the development of the cardiovascular system, in angiogenesis, in the formation of certain neuronal circuits and in organogenesis outside the nervous system. Mediates the chemorepulsant activity of semaphorins. Binds to semaphorin 3A, the PLGF-2 isoform of PGF, the VEGF165 isoform of VEGFA and VEGFB.
Tlr1	-1.88	-2.41	-1.35	1.59e-05	1.59e-05	0.000611	Participates in the innate immune response to microbial agents. Specifically recognizes diacylated and triacylated lipopeptides. Cooperates with TLR2 to mediate the innate immune response to bacterial lipoproteins or lipopeptides.
Col1a1	-1.89	-2.6	-1.18	0.000206	0.000206	0.00434	Type I collagen is a member of group I collagen (fibrillar forming collagen).
Itga2	-1.89	-2.34	-1.44	2.89e-06	2.89e-06	0.000212	Integrin alpha-2: Integrin alpha-2/beta-1 is a collagen receptor, being responsible for adhesion of platelets and other cells to collagens, modulation of collagen and collagenase gene expression, force generation and organization of newly synthesized extracellular matrix. It is also a receptor for laminins, collagen C-propeptides and E-cadherin.
Cd3d	-1.9	-2.83	-0.963	0.0018	0.0018	0.0261	Part of the TCR-CD3 complex present on T-lymphocyte cell surface that plays an essential role in adaptive immune response. When antigen presenting cells (APCs) activate T-cell receptor (TCR), TCR-mediated signals are transmitted across the cell membrane by the CD3 chains CD3D, CD3E, CD3G and CD3Z.
Irf4	-1.9	-2.35	-1.45	2.54e-06	2.54e-06	0.0002	Transcriptional activator. Binds to the interferon-stimulated response element (ISRE) of the MHC class I promoter. Binds the immunoglobulin lambda light chain enhancer, together with PU.1. Probably plays a role in ISRE-targeted signal transduction mechanisms specific to lymphoid cells. Involved in CD8+ dendritic cell differentiation by forming a complex with the BATF-JUNB heterodimer in immune ce…
Fcgr1	-1.92	-2.42	-1.42	6.63e-06	6.63e-06	0.000343	High affinity receptor for the Fc region of immunoglobulins gamma. Functions in both innate and adaptive immune responses.
Itgal	-1.92	-2.6	-1.25	0.000124	0.000124	0.00295	Integrin alpha-L: Integrin alpha-L/beta-2 is a receptor for ICAM1, ICAM2, ICAM3 and ICAM4 (PubMed:2051027). Integrin alpha-L/beta-2 is also a receptor for F11R (By similarity). Involved in a variety of immune phenomena including leukocyte-endothelial cell interaction, cytotoxic T-cell mediated killing, and antibody dependent killing by granulocytes and monocytes. Contributes to natural killer cel…
Cd8b1	-1.93	-3.09	-0.78	0.00653	0.00653	0.0786	Integral membrane glycoprotein that plays an essential role in the immune response and serves multiple functions in responses against both external and internal offenses. In T-cells, functions primarily as a coreceptor for MHC class I molecule:peptide complex.
Batf	-1.95	-2.43	-1.47	3.83e-06	3.83e-06	0.000249	AP-1 family transcription factor that controls the differentiation of lineage-specific cells in the immune system: specifically mediates the differentiation of T-helper 17 cells (Th17), follicular T-helper cells (TfH), CD8+ dendritic cells and class-switch recombination (CSR) in B-cells.
Ccr6	-1.95	-2.34	-1.56	4.39e-07	4.39e-07	7.97e-05	Receptor for the C-C type chemokine CCL20. The ligand-receptor pair CCL20-CCR6 is responsible for the chemotaxis of dendritic cells (DC), effector/memory T-cells and B-cells and plays an important role at skin and mucosal surfaces under homeostatic and inflammatory conditions, as well as in pathology, including cancer and various autoimmune diseases. CCR6-mediated signals are essential for immune…
Ikzf1	-1.96	-2.46	-1.46	5.66e-06	5.66e-06	0.000306	T-Cell Functions
Stat4	-1.96	-2.69	-1.23	0.000201	0.000201	0.00426	Carries out a dual function: signal transduction and activation of transcription.
Clec4a2	-1.97	-2.37	-1.58	4.56e-07	4.56e-07	7.97e-05
Entpd1 / CD39	-1.97	-2.4	-1.53	1.41e-06	1.41e-06	0.00014	In the nervous system, could hydrolyze ATP and other nucleotides to regulate purinergic neurotransmission. Could also be implicated in the prevention of platelet aggregation by hydrolyzing platelet-activating ADP to AMP. Hydrolyzes ATP and ADP equally well.
Fyn	-1.97	-2.33	-1.62	1.36e-07	1.36e-07	6.19e-05	Non-receptor tyrosine-protein kinase that plays a role in many biological processes including regulation of cell growth and survival, cell adhesion, integrin-mediated signaling, cytoskeletal remodeling, cell motility, immune response and axon guidance. Participates in the downstream signaling pathways that lead to T-cell differentiation and proliferation following T-cell receptor (TCR) stimulatio…
Abcb1a	-1.99	-2.59	-1.38	3.35e-05	3.35e-05	0.00107	Multidrug resistance protein 1A: Energy-dependent efflux pump responsible for decreased drug accumulation in multidrug-resistant cells.
Cd6	-1.99	-3.18	-0.801	0.0066	0.0066	0.0791	Cell adhesion molecule that mediates cell-cell contacts and regulates T-cell responses via its interaction with ALCAM/CD166. Contributes to signaling cascades triggered by activation of the TCR/CD3 complex (PubMed:24584089). Functions as costimulatory molecule; promotes T-cell activation and proliferation. Contributes to the formation and maturation of the immunological synapse.
Icam2	-1.99	-2.45	-1.54	1.67e-06	1.67e-06	0.000148	ICAM proteins are ligands for the leukocyte adhesion protein LFA-1 (integrin alpha-L/beta-2). ICAM2 may play a role in lymphocyte recirculation by blocking LFA-1-dependent cell adhesion. It mediates adhesive interactions important for antigen-specific immune response, NK-cell mediated clearance, lymphocyte recirculation, and other cellular interactions important for immune response and surveillan…
Selplg	-1.99	-2.46	-1.53	2.25e-06	2.25e-06	0.000182	A SLe(x)-type proteoglycan, which through high affinity, calcium-dependent interactions with E- and P-selectins, mediates rapid rolling of leukocytes over vascular surfaces during the initial steps in inflammation. Critical for the initial leukocyte capture.
Ptprc	-2	-2.49	-1.52	3.51e-06	3.51e-06	0.000235	Protein tyrosine-protein phosphatase required for T-cell activation through the antigen receptor. Acts as a positive regulator of T-cell coactivation upon binding to DPP4.
Ciita	-2.01	-2.77	-1.24	0.000242	0.000242	0.00498	Essential for transcriptional activity of the HLA class II promoter; activation is via the proximal promoter.
Ctsh	-2.02	-2.37	-1.67	9.08e-08	9.08e-08	5.83e-05	Important for the overall degradation of proteins in lysosomes.
Tcf7	-2.03	-2.61	-1.44	1.9e-05	1.9e-05	0.000709	Transcriptional activator involved in T-cell lymphocyte differentiation. Necessary for the survival of CD4+ CD8+ immature thymocytes.
Twist1	-2.03	-2.67	-1.38	5.08e-05	5.08e-05	0.00149	Acts as a transcriptional regulator. Inhibits myogenesis by sequestrating E proteins, inhibiting trans-activation by MEF2, and inhibiting DNA-binding by MYOD1 through physical interaction.
Il2ra	-2.04	-3.06	-1.02	0.00206	0.00206	0.0294	Receptor for interleukin-2. The receptor is involved in the regulation of immune tolerance by controlling regulatory T cells (TREGs) activity.
Tlr9	-2.04	-2.58	-1.5	7.88e-06	7.88e-06	0.000396	TLR9 is a nucleotide-sensing TLR which is activated by unmethylated cytidine-phosphate-guanosine (CpG) dinucleotides.
Il2rg	-2.05	-2.81	-1.28	0.000205	0.000205	0.00433	Common subunit for the receptors for a variety of interleukins.
Ccl11	-2.07	-3.15	-0.988	0.00276	0.00276	0.0371	In response to the presence of allergens, this protein directly promotes the accumulation of eosinophils (a prominent feature of allergic inflammatory reactions), but not lymphocytes, macrophages or neutrophils.
Cxcr3	-2.07	-2.82	-1.32	0.000161	0.000161	0.00358	Receptor for the C-X-C chemokine CXCL9, CXCL10 and CXCL11 and mediates the proliferation, survival and angiogenic activity of mesangial cells through a heterotrimeric G-protein signaling pathway. Probably promotes cell chemotaxis response (By similarity). Binds to CCL21.
Il16	-2.09	-2.73	-1.46	3.2e-05	3.2e-05	0.00104	Interleukin-16 stimulates a migratory response in CD4+ lymphocytes, monocytes, and eosinophils. Primes CD4+ T-cells for IL-2 and IL-15 responsiveness. Also induces T-lymphocyte expression of interleukin 2 receptor. Ligand for CD4.
Cfb	-2.1	-2.75	-1.46	3.32e-05	3.32e-05	0.00107	Factor B which is part of the alternate pathway of the complement system is cleaved by factor D into 2 fragments: Ba and Bb. Bb, a serine protease, then combines with complement factor 3b to generate the C3 or C5 convertase.
H2.DMb1	-2.1	-3.2	-1.01	0.0027	0.0027	0.0367	Class II histocompatibility antigen, M beta 1 chain: Plays a critical role in catalyzing the release of class II HLA-associated invariant chain-derived peptides (CLIP) from newly synthesized class II HLA molecules and freeing the peptide binding site for acquisition of antigenic peptides.
Thy1	-2.1	-2.72	-1.48	2.43e-05	2.43e-05	0.000872	May play a role in cell-cell or cell-ligand interactions during synaptogenesis and other events in the brain.
Itk	-2.11	-3.22	-1.01	0.00269	0.00269	0.0367	Tyrosine kinase that plays an essential role in regulation of the adaptive immune response. Regulates the development, function and differentiation of conventional T-cells and nonconventional NKT-cells.
Cd48	-2.13	-2.61	-1.66	1.47e-06	1.47e-06	0.000141	Ligand for CD2. Might facilitate interaction between activated lymphocytes. Probably involved in regulating T-cell activation.
Prf1	-2.13	-3.43	-0.822	0.00769	0.00769	0.0915	Plays a key role in secretory granule-dependent cell death, and in defense against virus-infected or neoplastic cells. Can insert into the membrane of target cells in its calcium-bound form, oligomerize and form large pores. Promotes cytolysis and apoptosis of target cells by facilitating the uptake of cytotoxic granzymes.
Card11	-2.15	-3.02	-1.28	0.000401	0.000401	0.00747	Involved in the costimulatory signal essential for T-cell receptor (TCR)-mediated T-cell activation (PubMed:12356734, PubMed:16356855). Its binding to DPP4 induces T-cell proliferation and NF-kappa-B activation in a T-cell receptor/CD3-dependent manner. Activates NF-kappa-B via BCL10 and IKK. Stimulates the phosphorylation of BCL10. Also activates the TORC1 signaling pathway (By similarity).
Pecam1	-2.15	-2.56	-1.74	2.62e-07	2.62e-07	6.49e-05	Cell adhesion molecule which is required for leukocyte transendothelial migration (TEM) under most inflammatory conditions (By similarity).
Sh2d1a	-2.15	-3.28	-1.01	0.00305	0.00305	0.0403	Cytoplasmic adapter regulating receptors of the signaling lymphocytic activation molecule (SLAM) family such as SLAMF1, CD244, LY9, CD84, SLAMF6 and SLAMF7.
Itga4	-2.16	-2.77	-1.54	1.66e-05	1.66e-05	0.000634	Integrin alpha-4: Integrins alpha-4/beta-1 (VLA-4 or LPAM-2) and alpha-4/beta-7 (LPAM-1) are receptors for fibronectin.
Ly86	-2.17	-2.7	-1.64	3.51e-06	3.51e-06	0.000235	May cooperate with CD180 and TLR4 to mediate the innate immune response to bacterial lipopolysaccharide (LPS) and cytokine production. Important for efficient CD180 cell surface expression.
Cdh5	-2.18	-2.61	-1.74	4.03e-07	4.03e-07	7.89e-05	Cadherins are calcium-dependent cell adhesion proteins. They preferentially interact with themselves in a homophilic manner in connecting cells; cadherins may thus contribute to the sorting of heterogeneous cell types. This cadherin may play an important role in endothelial cell biology through control of the cohesion and organization of the intercellular junctions.
Tek	-2.18	-2.72	-1.64	4.23e-06	4.23e-06	0.00026	Tyrosine-protein kinase that acts as cell-surface receptor for ANGPT1, ANGPT2 and ANGPT4 and regulates angiogenesis, endothelial cell survival, proliferation, migration, adhesion and cell spreading, reorganization of the actin cytoskeleton, but also maintenance of vascular quiescence. Has anti-inflammatory effects by preventing the leakage of proinflammatory plasma proteins and leukocytes from bl…
Ikzf2	-2.2	-3.23	-1.17	0.0013	0.0013	0.0195	Associates with Ikaros at centromeric heterochromatin.
Sele	-2.21	-2.82	-1.6	1.24e-05	1.24e-05	0.000531	E-selectin: Cell-surface glycoprotein having a role in immunoadhesion. Mediates in the adhesion of blood neutrophils in cytokine-activated endothelium through interaction with SELPLG/PSGL1
Kdr	-2.22	-2.66	-1.78	4.16e-07	4.16e-07	7.89e-05	Tyrosine-protein kinase that acts as a cell-surface receptor for VEGFA, VEGFC and VEGFD. Plays an essential role in the regulation of angiogenesis, vascular development, vascular permeability, and embryonic hematopoiesis. Promotes proliferation, survival, migration and differentiation of endothelial cells.
Tlr8	-2.22	-2.61	-1.83	1.15e-07	1.15e-07	5.83e-05	Key component of innate and adaptive immunity. TLRs (Toll-like receptors) control host immune response against pathogens through recognition of molecular patterns specific to microorganisms.
Tie1	-2.27	-2.7	-1.84	2.34e-07	2.34e-07	6.49e-05	Transmembrane tyrosine-protein kinase that may modulate TEK/TIE2 activity and contribute to the regulation of angiogenesis.
Sell	-2.28	-3.09	-1.47	0.000133	0.000133	0.00309	L Selectin: Calcium-dependent lectin that mediates cell adhesion by binding to glycoproteins on neighboring cells. Mediates the adherence of lymphocytes to endothelial cells of high endothelial venules in peripheral lymph nodes (PubMed:1693096). Promotes initial tethering and rolling of leukocytes in endothelia (By similarity).
Tigit	-2.28	-3.39	-1.17	0.00167	0.00167	0.0244	Binds with high affinity to the poliovirus receptor (PVR) which causes increased secretion of IL10 and decreased secretion of IL12B and suppresses T-cell activation by promoting the generation of mature immunoregulatory dendritic cells.
Timd4	-2.29	-3.34	-1.25	0.00105	0.00105	0.0164	Phosphatidylserine receptor that enhances the engulfment of apoptotic cells. Involved in regulating T-cell proliferation and lymphotoxin signaling. Ligand for HAVCR1/TIMD1.
Ccr2	-2.33	-2.8	-1.85	5.37e-07	5.37e-07	8.26e-05	Receptor for the CCL2, CCL7 and CCL12 chemokines (PubMed:8996246). Receptor for the beta-defensin DEFB106A/DEFB106B (By similarity).
Cd7	-2.34	-3.35	-1.32	0.000719	0.000719	0.0121
Cmah	-2.34	-3.15	-1.53	0.000101	0.000101	0.00256	Sialic acids are components of carbohydrate chains of glycoconjugates and are involved in cell-cell recognition and cell-pathogen interactions. Catalyzes the conversion of CMP-N-acetylneuraminic acid (CMP-Neu5Ac) into its hydroxylated derivative CMP-N-glycolylneuraminic acid (CMP-Neu5Gc), a sialic acid abundantly expressed at the surface of many cells.
Il21r	-2.34	-3.09	-1.59	5.04e-05	5.04e-05	0.00149	This is a receptor for interleukin-21.
Cxcl12	-2.37	-3.47	-1.27	0.0012	0.0012	0.0182	Chemoattractant active on T-lymphocytes and monocytes but not neutrophils. Activates the C-X-C chemokine receptor CXCR4
Cd74	-2.41	-3.01	-1.81	4.41e-06	4.41e-06	0.000267	Plays a critical role in MHC class II antigen processing by stabilizing peptide-free class II alpha/beta heterodimers in a complex soon after their synthesis and directing transport of the complex from the endoplasmic reticulum to compartments where peptide loading of class II takes place.
Dpp4	-2.41	-3.1	-1.72	1.74e-05	1.74e-05	0.000654	Cell surface glycoprotein receptor involved in the costimulatory signal essential for T-cell receptor (TCR)-mediated T-cell activation. Acts as a positive regulator of T-cell coactivation, by binding at least ADA, CAV1, IGF2R, and PTPRC. Its binding to CAV1 and CARD11 induces T-cell proliferation and NF-kappa-B activation in a T-cell receptor/CD3-dependent manner.
Ncr1 / Ly96	-2.41	-3.25	-1.57	0.000114	0.000114	0.00277	Cytotoxicity-activating receptor that may contribute to the increased efficiency of activated natural killer (NK) cells to mediate tumor cell lysis.
Cd27	-2.42	-3.39	-1.46	0.000352	0.000352	0.00664	Receptor for CD70/CD27L. May play a role in survival of activated T-cells. May play a role in apoptosis through association with SIVA1.
Cyfip2	-2.46	-3.39	-1.54	0.000215	0.000215	0.00448	Part of the WAVE1 complex that regulates actin filament reorganization via its interaction with the Arp2/3 complex (By similarity). Involved in T-cell adhesion and p53-dependent induction of apoptosis (By similarity).
Cxcr6	-2.47	-3.61	-1.33	0.00112	0.00112	0.0172	Receptor for the C-X-C chemokine CXCL16.
Il10	-2.49	-3.42	-1.55	0.000216	0.000216	0.00449	Inhibits the synthesis of a number of cytokines, including IFN-gamma, IL-2, IL-3, TNF and GM-CSF produced by activated macrophages and by helper T-cells.
Cd3e	-2.5	-3.78	-1.22	0.00234	0.00234	0.0331	Part of the TCR-CD3 complex present on T-lymphocyte cell surface that plays an essential role in adaptive immune response. When antigen presenting cells (APCs) activate T-cell receptor (TCR), TCR-mediated signals are transmitted across the cell membrane by the CD3 chains CD3D, CD3E, CD3G and CD3Z. All CD3 chains contain immunoreceptor tyrosine-based activation motifs (ITAMs) in their cytoplasmic …
Ctsw	-2.5	-3.47	-1.53	0.000276	0.000276	0.00552	May have a specific function in the mechanism or regulation of T-cell cytolytic activity.
H2.Ab1	-2.5	-3.11	-1.89	3.51e-06	3.51e-06	0.000235	H-2 class II histocompatibility antigen, beta chain
Slamf7	-2.51	-3.63	-1.4	0.00083	0.00083	0.0135	SLAM receptors triggered by homo- or heterotypic cell-cell interactions are modulating the activation and differentiation of a wide variety of immune cells and thus are involved in the regulation and interconnection of both innate and adaptive immune response.
Col3a1	-2.53	-3.51	-1.55	0.000277	0.000277	0.00552	Collagen type III occurs in most soft connective tissues along with type I collagen. Involved in regulation of cortical development. Is the major ligand of ADGRG1 in the developing brain and binding to ADGRG1 inhibits neuronal migration and activates the RhoA pathway by coupling ADGRG1 to GNA13 and possibly GNA12.
Ccl5	-2.54	-3.63	-1.45	0.000649	0.000649	0.011	Chemoattractant for blood monocytes, memory T-helper cells and eosinophils. Causes the release of histamine from basophils and activates eosinophils. May activate several chemokine receptors including CCR1, CCR3, CCR4 and CCR5. May also be an agonist of the G protein-coupled receptor GPR75.
Klrk1	-2.55	-3.66	-1.44	0.000731	0.000731	0.0122	Function as an activating and costimulatory receptor involved in immunosurveillance upon binding to various cellular stress-inducible ligands displayed at the surface of autologous tumor cells and virus-infected cells. Provides both stimulatory and costimulatory innate immune responses on activated killer (NK) cells, leading to cytotoxic activity. Acts as a costimulatory receptor for T-cell recep…
H2.Eb1	-2.56	-3.28	-1.85	1.41e-05	1.41e-05	0.000568	H-2 class II histocompatibility antigen, I-A beta chain
H2.Ea.ps	-2.6	-3.27	-1.94	5.43e-06	5.43e-06	0.000303	antigen processing and presentation of peptide or polysaccharide antigen via MHC class II. Defined as a polymorphic pseudogene by MGI.
Cd69	-2.61	-3.46	-1.77	5.69e-05	5.69e-05	0.00163	Involved in lymphocyte proliferation and functions as a signal transmitting receptor in lymphocytes, natural killer (NK) cells, and platelets.
Cd34	-2.62	-3.29	-1.95	5.95e-06	5.95e-06	0.000314	Possible adhesion molecule with a role in early hematopoiesis by mediating the attachment of stem cells to the bone marrow extracellular matrix or directly to stromal cells. Could act as a scaffold for the attachment of lineage specific glycans, allowing stem cells to bind to lectins expressed by stromal cells or other marrow components.
H2.Aa	-2.64	-3.29	-1.99	3.97e-06	3.97e-06	0.000254	H-2 class II histocompatibility antigen, alpha chain
Ccr9	-2.68	-3.51	-1.86	3.41e-05	3.41e-05	0.00108	Receptor for chemokine SCYA25/TECK. Subsequently transduces a signal by increasing the intracellular calcium ions level.
Klra7	-2.68	-3.62	-1.74	0.000121	0.000121	0.00292	Receptor on natural killer (NK) cells for class I MHC.
Foxp3	-2.72	-3.85	-1.59	0.000493	0.000493	0.0088	Transcriptional regulator which is crucial for the development and inhibitory function of regulatory T-cells (Treg). Plays an essential role in maintaining homeostasis of the immune system by allowing the acquisition of full suppressive function and stability of the Treg lineage, and by directly modulating the expansion and function of conventional T-cells. Can act either as a transcriptional rep…
C6	-2.73	-4.22	-1.24	0.00367	0.00367	0.0472	Complement component 6
Ifi44l	-2.73	-3.66	-1.8	9.14e-05	9.14e-05	0.0024	Precursor of the histocompatibility antigen HA-28 in BALB.B mice. More generally, minor histocompatibility antigens refer to immunogenic peptide which, when complexed with MHC, can generate an immune response after recognition by specific T-cells.
Cd5	-2.78	-4.07	-1.5	0.00112	0.00112	0.0172	May act as a receptor in regulating T-cell proliferation.
Eomes	-2.83	-4.03	-1.62	0.000608	0.000608	0.0104	Functions as a transcriptional activator playing a crucial role during development. Functions in trophoblast differentiation and later in gastrulation, regulating both mesoderm delamination and endoderm specification. Plays a role in brain development being required for the specification and the proliferation of the intermediate progenitor cells and their progeny in the cerebral cortex. Also invo…
Cd55	-2.86	-3.66	-2.06	1.39e-05	1.39e-05	0.000568	Inhibits complement activation by destabilizing and preventing the formation of C3 and C5 convertases, which prevents complement damage.
Cd3g	-2.88	-4.22	-1.54	0.00119	0.00119	0.0181	Part of the TCR-CD3 complex present on T-lymphocyte cell surface that plays an essential role in adaptive immune response. When antigen presenting cells (APCs) activate T-cell receptor (TCR), TCR-mediated signals are transmitted across the cell membrane by the CD3 chains CD3D, CD3E, CD3G and CD3Z.
Fcgr4	-2.92	-4.26	-1.58	0.00108	0.00108	0.0167	Binding to IgE promotes macrophage-mediated phagocytosis, antigen presentation to T cells, production of proinflammatory cytokines and the late phase of cutaneous allergic reactions (PubMed:17558411, PubMed:18949059).
Ctla4	-2.97	-4.37	-1.56	0.00138	0.00138	0.0206	Inhibitory receptor acting as a major negative regulator of T-cell responses. The affinity of CTLA4 for its natural B7 family ligands, CD80 and CD86, is considerably stronger than the affinity of their cognate stimulatory coreceptor CD28.
Klra2	-3	-4.08	-1.92	0.000152	0.000152	0.00345	Receptor on natural killer (NK) cells for class I MHC.
Ltb	-3.07	-3.89	-2.26	8.37e-06	8.37e-06	0.000396	Cytokine that binds to LTBR/TNFRSF3. May play a specific role in immune response regulation. Provides the membrane anchor for the attachment of the heterotrimeric complex to the cell surface.
Il2rb	-3.08	-4.42	-1.73	0.000748	0.000748	0.0124	Receptor for interleukin-2. This beta subunit is involved in receptor mediated endocytosis and transduces the mitogenic signals of IL2.
Klrc1	-3.13	-4.76	-1.5	0.00272	0.00272	0.0368	Plays a role as a receptor for the recognition of MHC class I HLA-E molecules by NK cells and some cytotoxic T-cells.
Klrd1	-3.16	-4.36	-1.97	0.000224	0.000224	0.00463	Plays a role as a receptor for the recognition of MHC class I HLA-E molecules by NK cells and some cytotoxic T-cells.
Icos	-3.17	-4.26	-2.07	0.000106	0.000106	0.00261	Enhances all basic T-cell responses to a foreign antigen, namely proliferation, secretion of lymphokines, up-regulation of molecules that mediate cell-cell interaction, and effective help for antibody secretion by B-cells. Essential both for efficient interaction between T and B-cells and for normal antibody responses to T-cell dependent antigens. Does not up-regulate the production of interleuki…
Ccl8	-3.27	-4.15	-2.39	9.34e-06	9.34e-06	0.000433	Chemotactic factor that attracts monocytes. This protein can bind heparin (By similarity).
Cxcl9	-4.23	-6.62	-1.84	0.00459	0.00459	0.0577	May be a cytokine that affects the growth, movement, or activation state of cells that participate in immune and inflammatory response.
Gzma	-4.23	-5.53	-2.93	3.59e-05	3.59e-05	0.00112	Abundant protease in the cytosolic granules of cytotoxic T-cells and NK-cells which activates caspase-independent cell death with morphological features of apoptosis when delivered into the target cell through the immunological synapse
Xcl1	-4.51	-6.28	-2.75	0.000306	0.000306	0.00596	Chemotactic activity for lymphocytes but not for monocytes or neutrophils. In thymus, mediates medullary accumulation of thymic dendritic cells and contributes to regulatoy T cell development, playing a role in self-tolerance establishment.
