# Supplementary material for: Tumor-immune profiling of murine syngeneic tumor models as a framework to guide mechanistic studies and predict therapy response in distinct tumor microenvironments
Source: PLoS One. 2018 Nov 2;13(11):e0206223. doi: 10.1371/journal.pone.0206223 (PMC6214511; doi:10.1371/journal.pone.0206223)
Supplement: S8 Table — Transcripts differentially expressed with FDR < 0.1 are listed. Differential expression determined within the Nanostring PanCancer Immune profiling panel. (XLSX) [file pone.0206223.s008.xlsx]

## Sheet: CT26 2000-v-100 (FDR<.1)
CT26 differentially expressed 2000mm3 vs 100mm3	Log2 fold change	Lower confidence limit	Upper confidence limit	P-value	P-value	FDR	Functional information excerpted from UNIPROT.ORG
S100a8	3.54	2.9	4.19	1.63e-07	1.63e-07	0.000387	S100A8 is a calcium- and zinc-binding protein which plays a prominent role in the regulation of inflammatory processes and immune response. It can induce neutrophil chemotaxis and adhesion. Predominantly found as calprotectin (S100A8/A9) which has a wide plethora of intra- and extracellular functions. The intracellular functions include: facilitating leukocyte arachidonic acid trafficking and met…
Cxcl3	2.5	2.1	2.9	3.72e-08	3.72e-08	0.000176	Ligand for CXCR2. Has chemotactic activity for neutrophils. May play a role in inflammation and exert its effects on endothelial cells in an autocrine fashion.
Sell	1.22	0.914	1.52	4.31e-06	4.31e-06	0.00292	L Selectin: Calcium-dependent lectin that mediates cell adhesion by binding to glycoproteins on neighboring cells. Mediates the adherence of lymphocytes to endothelial cells of high endothelial venules in peripheral lymph nodes (PubMed:1693096). Promotes initial tethering and rolling of leukocytes in endothelia (By similarity).
Tnfrsf9	1.18	0.818	1.55	3.69e-05	3.69e-05	0.00921	Receptor for TNFSF9/4-1BBL. Possibly active during T cell activation.
Il11	1.16	0.716	1.61	0.00027	0.00027	0.0329	Cytokine that stimulates the proliferation of hematopoietic stem cells and megakaryocyte progenitor cells and induces megakaryocyte maturation resulting in increased platelet production (PubMed:8913282). Also promotes the proliferation of hepatocytes in response to liver damage (PubMed:22253262).
Clu	1.1	0.817	1.38	5.58e-06	5.58e-06	0.00294	Functions as extracellular chaperone that prevents aggregation of nonnative proteins.
Cxcr2	1.01	0.516	1.5	0.00171	0.00171	0.0912	Receptor for interleukin-8 which is a powerful neutrophil chemotactic factor. Binding of IL-8 to the receptor causes activation of neutrophils. This response is mediated via a G-protein that activates a phosphatidylinositol-calcium second messenger system. Binds to IL-8 with high affinity. Also binds with high affinity to CXCL3, GRO/MGSA and NAP-2.
Ceacam1	0.984	0.59	1.38	0.000366	0.000366	0.0369	Isoform 1: Cell adhesion protein that mediates homophilic cell adhesion in a calcium-independent manner (By similarity). Plays a role as coinhibitory receptor in immune response, insulin action and functions also as an activator during angiogenesis (PubMed:16680193, PubMed:17081782, PubMed:18544705, PubMed:21029969, PubMed:21081647, PubMed:22496641, PubMed:22962327, PubMed:23696226).
Abcb1a	0.955	0.581	1.33	0.000306	0.000306	0.0359	Multidrug resistance protein 1A: Energy-dependent efflux pump responsible for decreased drug accumulation in multidrug-resistant cells.
Nefl	0.951	0.728	1.17	2.45e-06	2.45e-06	0.00194	Neurofilaments usually contain three intermediate filament proteins: L, M, and H which are involved in the maintenance of neuronal caliber.
Itgb4	0.909	0.678	1.14	5.42e-06	5.42e-06	0.00294	Integrin alpha-6/beta-4 is a receptor for laminin. Plays a critical structural role in the hemidesmosome of epithelial cells.
H2.Ob	0.866	0.455	1.28	0.0014	0.0014	0.0782	MHC class II protein complex binding
Mif	0.837	0.538	1.14	0.000139	0.000139	0.0236	Pro-inflammatory cytokine. Involved in the innate immune response to bacterial pathogens.
Ppbp	0.822	0.517	1.13	0.000191	0.000191	0.0292	Chemokine (C-X-C motif) ligand 7, isoform CRA_b
Tyk2	0.792	0.46	1.12	0.000539	0.000539	0.0472	Involved in intracellular signal transduction by amplifying type I and type II IFN signaling. Phosphorylates the interferon-alpha/beta receptor alpha chain. Plays an essential role in promoting selective immune responses, including innate host defense mechanisms and specific antiviral activities. Tyk2 deficient mice display reduced responses to interferon-alpha/beta and IL-12 and a selective defi…
Il1rl1	0.777	0.392	1.16	0.00189	0.00189	0.0984	Receptor for interleukin-33 (IL-33); signaling requires association of the coreceptor IL1RAP (PubMed:18450470, PubMed:17675517). Possibly involved in helper T-cell function.
Pvr	0.774	0.601	0.946	1.4e-06	1.4e-06	0.00194	CD155
Il7	0.748	0.406	1.09	0.00106	0.00106	0.0647	Hematopoietic growth factor capable of stimulating the proliferation of lymphoid progenitors. It is important for proliferation during certain stages of B-cell maturation.
Fn1	0.663	0.395	0.932	0.000406	0.000406	0.0396	Fibronectins bind cell surfaces and various compounds including collagen, fibrin, heparin, DNA, and actin. Fibronectins are involved in cell adhesion, cell motility, opsonization, wound healing, and maintenance of cell shape healing, and maintenance of cell shape.
Spp1	0.639	0.43	0.847	6.19e-05	6.19e-05	0.013	Acts as a cytokine involved in enhancing production of interferon-gamma and interleukin-12 and reducing production of interleukin-10 and is essential in the pathway that leads to type I immunity.
Plaur	0.613	0.471	0.754	2.09e-06	2.09e-06	0.00194	Acts as a receptor for urokinase plasminogen activator. Plays a role in localizing and promoting plasmin formation. Mediates the proteolysis-independent signal transduction activation effects of U-PA.
Abl1	0.577	0.3	0.855	0.00153	0.00153	0.0843	Non-receptor tyrosine-protein kinase that plays a role in many key processes linked to cell growth and survival such as cytoskeleton remodeling in response to extracellular stimuli, cell motility and adhesion, receptor endocytosis, autophagy, DNA damage response and apoptosis
Il34	0.575	0.331	0.819	0.000594	0.000594	0.0494	Cytokine that promotes the proliferation, survival and differentiation of monocytes and macrophages. Promotes the release of proinflammatory chemokines
Mapk11	0.569	0.294	0.843	0.00157	0.00157	0.0856	Serine/threonine kinase which acts as an essential component of the MAP kinase signal transduction pathway. MAPK11 is one of the four p38 MAPKs which play an important role in the cascades of cellular responses evoked by extracellular stimuli such as proinflammatory cytokines or physical stress leading to direct activation of transcription factors.
Ikbkg	0.548	0.382	0.713	3e-05	3e-05	0.00836	NEMO: Regulatory subunit of the IKK core complex which phosphorylates inhibitors of NF-kappa-B thus leading to the dissociation of the inhibitor/NF-kappa-B complex and ultimately the degradation of the inhibitor.
Trp53 / p53	0.548	0.305	0.792	0.000839	0.000839	0.0597	Acts as a tumor suppressor in many tumor types; induces growth arrest or apoptosis depending on the physiological circumstances and cell type. Involved in cell cycle regulation as a trans-activator that acts to negatively regulate cell division by controlling a set of genes required for this process. One of the activated genes is an inhibitor of cyclin-dependent kinases.
Trem1	0.533	0.324	0.742	0.000313	0.000313	0.0359	Stimulates neutrophil and monocyte-mediated inflammatory responses. Triggers release of pro-inflammatory chemokines and cytokines, as well as increased surface expression of cell activation markers.
Dock9	0.512	0.286	0.738	0.000808	0.000808	0.0597	Guanine nucleotide-exchange factor (GEF) that activates CDC42 by exchanging bound GDP for free GTP. Overexpression induces filopodia formation.
Il18rap	0.481	0.342	0.62	1.97e-05	1.97e-05	0.00623	Within the IL18 receptor complex, does not mediate IL18-binding, but involved in IL18-dependent signal transduction, leading to NF-kappa-B and JNK activation (PubMed:11046021, PubMed:15843532, PubMed:9792649). May play a role in IL18-mediated IFNG synthesis from T-helper 1 (Th1) cells (By similarity).
Itga6	0.464	0.297	0.63	0.000145	0.000145	0.0236	Integrin alpha-6: Integrin alpha-6/beta-1 is a receptor for laminin on platelets. Integrin alpha-6/beta-4 is a receptor for laminin in epithelial cells and it plays a critical structural role in the hemidesmosome (PubMed:8673141).
Il1rap	0.46	0.284	0.635	0.000246	0.000246	0.0315	Coreceptor for IL1RL2 in the IL-36 signaling system. Coreceptor with IL1R1 in the IL-1 signaling system. Associates with IL1R1 bound to IL1B to form the high affinity interleukin-1 receptor complex which mediates interleukin-1-dependent activation of NF-kappa-B and other pathways. Coreceptor for IL1RL1 in the IL-33 signaling system. Can bidirectionally induce pre- and postsynaptic differentiation…
Abca1	0.458	0.285	0.632	0.000233	0.000233	0.0315	cAMP-dependent and sulfonylurea-sensitive anion transporter. Key gatekeeper influencing intracellular cholesterol transport (By similarity).
Runx1	0.4	0.241	0.558	0.00034	0.00034	0.0359	Controls the anergy and suppressive function of regulatory T-cells (Treg) by associating with FOXP3. Activates the expression of IL2 and IFNG and down-regulates the expression of TNFRSF18, IL2RA and CTLA4, in conventional T-cells (PubMed:17377532). Positively regulates the expression of RORC in T-helper 17 cells (PubMed:21151104).
Mapk3	0.397	0.244	0.549	0.000264	0.000264	0.0329	Serine/threonine kinase which acts as an essential component of the MAP kinase signal transduction pathway. MAPK1/ERK2 and MAPK3/ERK1 are the 2 MAPKs which play an important role in the MAPK/ERK cascade.
Axl	0.382	0.246	0.519	0.00014	0.00014	0.0236	Receptor tyrosine kinase that transduces signals from the extracellular matrix into the cytoplasm by binding growth factor GAS6 and which is thus regulating many physiological processes including cell survival, cell proliferation, migration and differentiation. GAS6/AXL signaling plays a role in various processes such as endothelial cell survival during acidification by preventing apoptosis, opti…
Atf2	0.379	0.238	0.52	0.000202	0.000202	0.0297	Transcriptional activator which regulates the transcription of various genes, including those involved in anti-apoptosis, cell growth, and DNA damage response.
Ctsl	0.3	0.219	0.381	1.02e-05	1.02e-05	0.00441	Important for the overall degradation of proteins in lysosomes.
Chuk	0.251	0.139	0.363	0.000866	0.000866	0.0597	Inhibitor of nuclear factor kappa-B kinase subunit alpha: Acts as part of the canonical IKK complex in the conventional pathway of NF-kappa-B activation and phosphorylates inhibitors of NF-kappa-B on serine residues.
Cd164	-0.164	-0.239	-0.0885	0.0011	0.0011	0.0657	Sialomucin that may play a key role in hematopoiesis. May be involved in cell adhesion (By similarity).
Bax	-0.208	-0.292	-0.123	0.000417	0.000417	0.0396	Accelerates programmed cell death by binding to, and antagonizing the apoptosis repressor BCL2 or its adenovirus homolog E1B 19k protein.
Hmgb1	-0.256	-0.352	-0.16	0.000207	0.000207	0.0297	Multifunctional redox sensitive protein with various roles in different cellular compartments. In the nucleus is one of the major chromatin-associated non-histone proteins and acts as a DNA chaperone involved in replication, transcription, chromatin remodeling, V(D)J recombination, DNA repair and genome stability. Proposed to be an universal biosensor for nucleic acids.
Psmb7	-0.263	-0.347	-0.179	4.88e-05	4.88e-05	0.0116	Component of the 20S core proteasome complex involved in the proteolytic degradation of most intracellular proteins. This complex plays numerous essential roles within the cell by associating with different regulatory particles.
Prkcd	-0.264	-0.372	-0.156	0.000431	0.000431	0.0401	Protein kinase C delta type: Calcium-independent, phospholipid- and diacylglycerol (DAG)-dependent serine/threonine-protein kinase that plays contrasting roles in cell death and cell survival by functioning as a pro-apoptotic protein during DNA damage-induced apoptosis, but acting as an anti-apoptotic protein during cytokine receptor-initiated cell death, is involved in tumor suppression, is requ…
Tgfbr2	-0.35	-0.449	-0.251	1.55e-05	1.55e-05	0.00526	Transmembrane serine/threonine kinase forming with the TGF-beta type I serine/threonine kinase receptor, TGFBR1, the non-promiscuous receptor for the TGF-beta cytokines TGFB1, TGFB2 and TGFB3.
Nfatc3	-0.365	-0.485	-0.246	6.32e-05	6.32e-05	0.013	Acts as a regulator of transcriptional activation. Plays a role in the inducible expression of cytokine genes in T-cells, especially in the induction of the IL-2 (By similarity).
Ifnar2	-0.381	-0.52	-0.242	0.000165	0.000165	0.0261	Associates with IFNAR1 to form the type I interferon receptor. Receptor for interferons alpha and beta.
Irak4	-0.392	-0.496	-0.288	8.6e-06	8.6e-06	0.00407	Serine/threonine-protein kinase that plays a critical role in initiating innate immune response against foreign pathogens. Involved in Toll-like receptor (TLR) and IL-1R signaling pathways.
Ifngr1	-0.394	-0.562	-0.225	0.000626	0.000626	0.0505	Associates with IFNGR2 to form a receptor for the cytokine interferon gamma (IFNG) (PubMed:2530582, PubMed:2532365, PubMed:2137461, PubMed:2531896, PubMed:2530216).
Myd88	-0.396	-0.572	-0.22	0.000858	0.000858	0.0597	Adapter protein involved in the Toll-like receptor and IL-1 receptor signaling pathway in the innate immune response (PubMed:9697844).
Lrp1	-0.437	-0.652	-0.223	0.00178	0.00178	0.094	Endocytic receptor involved in endocytosis and in phagocytosis of apoptotic cells.
Il17ra	-0.482	-0.716	-0.247	0.00167	0.00167	0.0902	Receptor for IL17A (PubMed:17911633, PubMed:20554964, PubMed:8777726). Receptor for IL17F (PubMed:17911633, PubMed:20554964). Activation of IL17RA leads to induction of expression of inflammatory chemokines and cytokines such as CXCL1, CXCL8/IL8 and IL6 (By similarity).
Pml	-0.503	-0.719	-0.287	0.00064	0.00064	0.0505	Functions via its association with PML-nuclear bodies (PML-NBs) in a wide range of important cellular processes, including tumor suppression, transcriptional regulation, apoptosis, senescence, DNA damage response, and viral defense mechanisms. Acts as the scaffold of PML-NBs allowing other proteins to shuttle in and out, a process which is regulated by SUMO-mediated modifications and interactions.
Csf1r	-0.576	-0.795	-0.358	0.000236	0.000236	0.0315	Macrophage colony-stimulating factor 1 receptor: Tyrosine-protein kinase that acts as cell-surface receptor for CSF1 and IL34 and plays an essential role in the regulation of survival, proliferation and differentiation of hematopoietic precursor cells, especially mononuclear phagocytes, such as macrophages and monocytes. Promotes the release of proinflammatory chemokines in response to IL34 and C…
Cmklr1	-0.582	-0.829	-0.335	0.000589	0.000589	0.0494	Receptor for the chemoattractant adipokine chemerin/RARRES2 and for the omega-3 fatty acid derived molecule resolvin E1.
C1qb	-0.593	-0.858	-0.329	0.00087	0.00087	0.0597	Complement Pathway
Ly9	-0.618	-0.864	-0.371	0.000359	0.000359	0.0369	Self-ligand receptor of the signaling lymphocytic activation molecule (SLAM) family. SLAM receptors triggered by homo- or heterotypic cell-cell interactions are modulating the activation and differentiation of a wide variety of immune cells and thus are involved in the regulation and interconnection of both innate and adaptive immune response. May participate in adhesion reactions between T lymph…
Pik3cg	-0.631	-0.914	-0.348	0.000915	0.000915	0.0602	Phosphoinositide-3-kinase (PI3K) that phosphorylates PtdIns(4,5)P2 (Phosphatidylinositol 4,5-bisphosphate) to generate phosphatidylinositol 3,4,5-trisphosphate (PIP3). PIP3 plays a key role by recruiting PH domain-containing proteins to the membrane, including AKT1 and PDPK1, activating signaling cascades involved in cell growth, survival, proliferation, motility and morphology.
Lyz2	-0.633	-0.921	-0.344	0.00103	0.00103	0.0647	Lysozymes have primarily a bacteriolytic function; those in tissues and body fluids are associated with the monocyte-macrophage system and enhance the activity of immunoagents. Lyz2 is active against a range of Gram-positive and Gram-negative bacteria. More effective than Lyz1 in killing Gram-negative bacteria. Lyz1 and Lyz2 are equally effective in killing Gram-positive bacteria.
Pik3cd	-0.633	-0.929	-0.337	0.00125	0.00125	0.0722	Phosphoinositide-3-kinase (PI3K) that phosphorylates PftdIns(4,5)P2 (Phosphatidylinositol 4,5-bisphosphate) to generate phosphatidylinositol 3,4,5-trisphosphate (PIP3). PIP3 plays a key role by recruiting PH domain-containing proteins to the membrane, including AKT1 and PDPK1, activating signaling cascades involved in cell growth, survival, proliferation, motility and morphology. Mediates immune …
Ctsh	-0.663	-0.972	-0.355	0.0012	0.0012	0.0701	Important for the overall degradation of proteins in lysosomes.
Nrp1	-0.709	-0.87	-0.547	1.83e-06	1.83e-06	0.00194	Receptor involved in the development of the cardiovascular system, in angiogenesis, in the formation of certain neuronal circuits and in organogenesis outside the nervous system. Mediates the chemorepulsant activity of semaphorins. Binds to semaphorin 3A, the PLGF-2 isoform of PGF, the VEGF165 isoform of VEGFA and VEGFB.
Tlr1	-0.716	-1.01	-0.423	0.00045	0.00045	0.041	Participates in the innate immune response to microbial agents. Specifically recognizes diacylated and triacylated lipopeptides. Cooperates with TLR2 to mediate the innate immune response to bacterial lipoproteins or lipopeptides.
Thy1	-0.721	-1.06	-0.382	0.0013	0.0013	0.0745	May play a role in cell-cell or cell-ligand interactions during synaptogenesis and other events in the brain.
Ly86	-0.762	-1.08	-0.442	0.000547	0.000547	0.0472	May cooperate with CD180 and TLR4 to mediate the innate immune response to bacterial lipopolysaccharide (LPS) and cytokine production. Important for efficient CD180 cell surface expression.
Clec4a2	-0.79	-1.09	-0.489	0.000243	0.000243	0.0315
Cfp	-0.801	-1.07	-0.533	7.63e-05	7.63e-05	0.0147	A positive regulator of the alternate pathway of complement. It binds to and stabilizes the C3- and C5-convertase enzyme complexes.
Ccl4	-0.804	-1.07	-0.535	7.76e-05	7.76e-05	0.0147	Monokine with inflammatory and chemokinetic properties.
Colec12	-0.815	-1.05	-0.585	1.55e-05	1.55e-05	0.00526	Scavenger receptor that displays several functions associated with host defense. Promotes binding and phagocytosis of Gram-positive, Gram-negative bacteria and yeast.
Cxcr3	-0.822	-1.2	-0.447	0.00104	0.00104	0.0647	Receptor for the C-X-C chemokine CXCL9, CXCL10 and CXCL11 and mediates the proliferation, survival and angiogenic activity of mesangial cells through a heterotrimeric G-protein signaling pathway. Probably promotes cell chemotaxis response (By similarity). Binds to CCL21.
Cxcl16	-0.861	-1.22	-0.5	0.000541	0.000541	0.0472	Induces a strong chemotactic response.
Prg2	-0.861	-1.21	-0.511	0.000418	0.000418	0.0396	Cytotoxin and helminthotoxin. MBP also induces non-cytolytic histamine release from basophils. It is involved in antiparasitic defense mechanisms and immune hypersensitivity reactions (By similarity).
Kdr	-0.869	-1.24	-0.498	0.000629	0.000629	0.0505	Tyrosine-protein kinase that acts as a cell-surface receptor for VEGFA, VEGFC and VEGFD. Plays an essential role in the regulation of angiogenesis, vascular development, vascular permeability, and embryonic hematopoiesis. Promotes proliferation, survival, migration and differentiation of endothelial cells.
Cd69	-0.952	-1.33	-0.575	0.000339	0.000339	0.0359	Involved in lymphocyte proliferation and functions as a signal transmitting receptor in lymphocytes, natural killer (NK) cells, and platelets.
Adora2a	-0.96	-1.34	-0.581	0.000328	0.000328	0.0359	Receptor for adenosine. The activity of this receptor is mediated by G proteins which activate adenylyl cyclase.
Col3a1	-0.968	-1.43	-0.51	0.00136	0.00136	0.0767	Collagen type III occurs in most soft connective tissues along with type I collagen. Involved in regulation of cortical development. Is the major ligand of ADGRG1 in the developing brain and binding to ADGRG1 inhibits neuronal migration and activates the RhoA pathway by coupling ADGRG1 to GNA13 and possibly GNA12.
Tlr8	-0.969	-1.4	-0.536	0.000882	0.000882	0.0597	Key component of innate and adaptive immunity. TLRs (Toll-like receptors) control host immune response against pathogens through recognition of molecular patterns specific to microorganisms.
Tlr9	-1.09	-1.59	-0.594	0.00104	0.00104	0.0647	TLR9 is a nucleotide-sensing TLR which is activated by unmethylated cytidine-phosphate-guanosine (CpG) dinucleotides.
Emr1	-1.11	-1.47	-0.751	6.01e-05	6.01e-05	0.013	Orphan receptor involved in cell adhesion and probably in cell-cell interactions specifically involving cells of the immune system. May play a role in regulatory T-cells (Treg) development.
Cybb	-1.12	-1.61	-0.625	0.000806	0.000806	0.0597	Critical component of the membrane-bound oxidase of phagocytes that generates superoxide. It is the terminal component of a respiratory chain that transfers single electrons from cytoplasmic NADPH across the plasma membrane to molecular oxygen on the exterior. Also functions as a voltage-gated proton channel that mediates the H+ currents of resting phagocytes.
Ltb	-1.17	-1.7	-0.641	0.000987	0.000987	0.064	Cytokine that binds to LTBR/TNFRSF3. May play a specific role in immune response regulation. Provides the membrane anchor for the attachment of the heterotrimeric complex to the cell surface.
Cfb	-1.19	-1.73	-0.646	0.00106	0.00106	0.0647	Factor B which is part of the alternate pathway of the complement system is cleaved by factor D into 2 fragments: Ba and Bb. Bb, a serine protease, then combines with complement factor 3b to generate the C3 or C5 convertase.
Ccr2	-1.2	-1.55	-0.838	2.73e-05	2.73e-05	0.00809	Receptor for the CCL2, CCL7 and CCL12 chemokines (PubMed:8996246). Receptor for the beta-defensin DEFB106A/DEFB106B (By similarity).
Il2ra	-1.22	-1.76	-0.674	0.000875	0.000875	0.0597	Receptor for interleukin-2. The receptor is involved in the regulation of immune tolerance by controlling regulatory T cells (TREGs) activity.
Cxcl12	-1.3	-1.74	-0.864	8.34e-05	8.34e-05	0.0152	Chemoattractant active on T-lymphocytes and monocytes but not neutrophils. Activates the C-X-C chemokine receptor CXCR4
Foxp3	-1.3	-1.82	-0.789	0.000328	0.000328	0.0359	Transcriptional regulator which is crucial for the development and inhibitory function of regulatory T-cells (Treg). Plays an essential role in maintaining homeostasis of the immune system by allowing the acquisition of full suppressive function and stability of the Treg lineage, and by directly modulating the expansion and function of conventional T-cells. Can act either as a transcriptional rep…
Ccl5	-1.35	-1.96	-0.747	0.000901	0.000901	0.0601	Chemoattractant for blood monocytes, memory T-helper cells and eosinophils. Causes the release of histamine from basophils and activates eosinophils. May activate several chemokine receptors including CCR1, CCR3, CCR4 and CCR5. May also be an agonist of the G protein-coupled receptor GPR75.
Ccl8	-1.43	-2.1	-0.769	0.00117	0.00117	0.0692	Chemotactic factor that attracts monocytes. This protein can bind heparin (By similarity).
Fcer1a	-1.43	-2.06	-0.797	0.000809	0.000809	0.0597	Binds to the Fc region of immunoglobulins epsilon. High affinity receptor. Responsible for initiating the allergic response. Binding of allergen to receptor-bound IgE leads to cell activation and the release of mediators (such as histamine) responsible for the manifestations of allergy. The same receptor also induces the secretion of important lymphokines.
Tpsab1	-1.47	-2.1	-0.832	0.000685	0.000685	0.0532	Tryptase is the major neutral protease present in mast cells and is secreted upon the coupled activation-degranulation response of this cell type. May play a role in innate immunity (By similarity).
Cma1	-1.99	-2.6	-1.39	3.2e-05	3.2e-05	0.00841	Major secreted protease of mast cells with suspected roles in vasoactive peptide generation, extracellular matrix degradation, and regulation of gland secretion.
Xcl1	-2.06	-2.63	-1.49	1.31e-05	1.31e-05	0.00517	Chemotactic activity for lymphocytes but not for monocytes or neutrophils. In thymus, mediates medullary accumulation of thymic dendritic cells and contributes to regulatoy T cell development, playing a role in self-tolerance establishment.
