# Supplementary material for: Tumor-immune profiling of murine syngeneic tumor models as a framework to guide mechanistic studies and predict therapy response in distinct tumor microenvironments
Source: PLoS One. 2018 Nov 2;13(11):e0206223. doi: 10.1371/journal.pone.0206223 (PMC6214511; doi:10.1371/journal.pone.0206223)
Supplement: S9 Table — Transcripts differentially expressed with FDR < 0.1 are listed. Differential expression determined within the Nanostring PanCancer Immune profiling panel. (XLSX) [file pone.0206223.s009.xlsx]

## Sheet: EMT6 2000-v-100 (FDR<.1)
EMT6 differentially expressed 2000mm3 vs 100mm3	Log2 fold change	Lower confidence limit	Upper confidence limit	P-value	P-value	FDR	Functional information excerpted from UNIPROT.ORG
Mmp9	1.89	0.972	2.8	0.00163	0.00163	0.0593	Could play a role in bone osteoclastic resorption. Cleaves type IV and type V collagen into large C-terminal three quarter fragments and shorter N-terminal one quarter fragments (By similarity).
Cx3cr1	1.43	0.977	1.89	4.8e-05	4.8e-05	0.00584	Receptor for the CX3C chemokine fractalkine (CX3CL1); binds to CX3CL1 and mediates both its adhesive and migratory functions.
Fos	0.815	0.532	1.1	0.00011	0.00011	0.00942	Nuclear phosphoprotein which forms a tight but non-covalently linked complex with the JUN/AP-1 transcription factor. On TGF-beta activation, forms a multimeric SMAD3/SMAD4/JUN/FOS complex, at the AP1/SMAD-binding site to regulate TGF-beta-mediated signaling (By similarity).
Angpt1	0.793	0.424	1.16	0.00119	0.00119	0.0506	Binds and activates TEK/TIE2 receptor by inducing its dimerization and tyrosine phosphorylation. Plays an important role in the regulation of angiogenesis, endothelial cell survival, proliferation, migration, adhesion and cell spreading, reorganization of the actin cytoskeleton, but also maintenance of vascular quiescence. Required for normal angiogenesis and heart development during embryogenesi…
Igf2r	0.577	0.369	0.786	0.000156	0.000156	0.012	Acts as a positive regulator of T-cell coactivation, by binding DPP4 (By similarity). Transport of phosphorylated lysosomal enzymes from the Golgi complex and the cell surface to lysosomes.
Pdgfrb	0.531	0.241	0.82	0.00367	0.00367	0.0994	Tyrosine-protein kinase that acts as cell-surface receptor for homodimeric PDGFB and PDGFD and for heterodimers formed by PDGFA and PDGFB, and plays an essential role in the regulation of embryonic development, cell proliferation, survival, differentiation, chemotaxis and migration.
Cd3eap	0.513	0.254	0.772	0.00219	0.00219	0.0698	DNA-dependent RNA polymerase catalyzes the transcription of DNA into RNA using the four ribonucleoside triphosphates as substrates. Component of RNA polymerase I which synthesizes ribosomal RNA precursors.
Colec12	0.497	0.314	0.68	0.000183	0.000183	0.0128	Scavenger receptor that displays several functions associated with host defense. Promotes binding and phagocytosis of Gram-positive, Gram-negative bacteria and yeast.
Spp1	0.457	0.277	0.636	0.00032	0.00032	0.0192	Acts as a cytokine involved in enhancing production of interferon-gamma and interleukin-12 and reducing production of interleukin-10 and is essential in the pathway that leads to type I immunity.
Dusp6	0.45	0.278	0.623	0.000254	0.000254	0.0165	Inactivates MAP kinases. Has a specificity for the ERK family (By similarity). Plays an important role in alleviating acute postoperative pain (PubMed:24155322, PubMed:28405172). Necessary for the normal dephosphorylation of the long-lasting phosphorylated forms of spinal MAPK1/3 and MAP kinase p38 induced by peripheral surgery, which drives the resolution of acute postoperative allodynia (PubMed…
Il7	0.434	0.216	0.651	0.00208	0.00208	0.0689	Hematopoietic growth factor capable of stimulating the proliferation of lymphoid progenitors. It is important for proliferation during certain stages of B-cell maturation.
St6gal1	0.422	0.297	0.547	2.44e-05	2.44e-05	0.0045	Transfers sialic acid from CMP-sialic acid to galactose-containing acceptor substrates.
Ulbp1	0.418	0.221	0.615	0.00134	0.00134	0.0537	natural killer cell lectin-like receptor binding
Ikbkg	0.384	0.176	0.591	0.00347	0.00347	0.0967	NEMO: Regulatory subunit of the IKK core complex which phosphorylates inhibitors of NF-kappa-B thus leading to the dissociation of the inhibitor/NF-kappa-B complex and ultimately the degradation of the inhibitor.
Bcl2l1	0.302	0.159	0.445	0.00136	0.00136	0.0537	Potent inhibitor of cell death. Inhibits activation of caspases. Appears to regulate cell death by blocking the voltage-dependent anion channel (VDAC) by binding to it and preventing the release of the caspase activator, CYC1, from the mitochondrial membrane.
Vim	0.287	0.146	0.428	0.0018	0.0018	0.0617	Vimentins are class-III intermediate filaments found in various non-epithelial cells, especially mesenchymal cells.
Mif	0.249	0.131	0.366	0.00135	0.00135	0.0537	Pro-inflammatory cytokine. Involved in the innate immune response to bacterial pathogens.
Cd63	0.222	0.114	0.329	0.00166	0.00166	0.0594	Functions as cell surface receptor for TIMP1 and plays a role in the activation of cellular signaling cascades. Plays a role in the activation of ITGB1 and integrin signaling, leading to the activation of AKT, FAK/PTK2 and MAP kinases. Promotes cell survival, reorganization of the actin cytoskeleton, cell adhesion, spreading and migration, via its role in the activation of AKT and FAK/PTK2. Plays…
Mapk1	-0.135	-0.204	-0.067	0.00219	0.00219	0.0698	Serine/threonine kinase which acts as an essential component of the MAP kinase signal transduction pathway. MAPK1/ERK2 and MAPK3/ERK1 are the 2 MAPKs which play an important role in the MAPK/ERK cascade. They participate also in a signaling cascade initiated by activated KIT and KITLG/SCF. Depending on the cellular context, the MAPK/ERK cascade mediates diverse biological functions such as cell g…
Psma2	-0.177	-0.225	-0.129	9.9e-06	9.9e-06	0.00312	Proteasome subunit alpha type-2: Component of the 20S core proteasome complex involved in the proteolytic degradation of most intracellular proteins.
Crebbp	-0.208	-0.3	-0.115	0.000868	0.000868	0.0395	Acetylates histones, giving a specific tag for transcriptional activation. Also acetylates non-histone proteins, like NCOA3 and FOXO1. Binds specifically to phosphorylated CREB and enhances its transcriptional activity toward cAMP-responsive genes.
Cd164	-0.215	-0.322	-0.108	0.00199	0.00199	0.0677	Sialomucin that may play a key role in hematopoiesis. May be involved in cell adhesion (By similarity).
Bst1	-0.265	-0.4	-0.13	0.00231	0.00231	0.0703	Synthesizes the second messagers cyclic ADP-ribose and nicotinate-adenine dinucleotide phosphate, the former a second messenger that elicits calcium release from intracellular stores. May be involved in pre-B-cell growth.
Mapkapk2	-0.268	-0.413	-0.123	0.00356	0.00356	0.0981	Stress-activated serine/threonine-protein kinase involved in cytokine production, endocytosis, reorganization of the cytoskeleton, cell migration, cell cycle control, chromatin remodeling, DNA damage response and transcriptional regulation.
Rela	-0.294	-0.415	-0.173	0.000466	0.000466	0.0248	NF-kappa-B is a homo- or heterodimeric complex formed by the Rel-like domain-containing proteins RELA/p65, RELB, NFKB1/p105, NFKB1/p50, REL and NFKB2/p52 and the heterodimeric p65-p50 complex appears to be most abundant one.
Tfe3	-0.311	-0.425	-0.196	0.000183	0.000183	0.0128	Transcription factor that specifically recognizes and binds E-box sequences (5'-CANNTG-3'). Efficient DNA-binding requires dimerization with itself or with another MiT/TFE family member such as TFEB or MITF. In association with TFEB, activates the expression of CD40L in T-cells, thereby playing a role in T-cell-dependent antibody responses in activated CD4+ T-cells and thymus-dependent humoral im…
Psen1	-0.321	-0.422	-0.22	4.36e-05	4.36e-05	0.0056	Catalytic subunit of the gamma-secretase complex, an endoprotease complex that catalyzes the intramembrane cleavage of integral membrane proteins such as Notch receptors and APP (amyloid-beta precursor protein). increases the pool of cytoplasmic CTNNB1, and thereby negatively regulates Wnt signaling (PubMed:11226248).
Jak1	-0.322	-0.449	-0.196	0.000317	0.000317	0.0192	Tyrosine kinase of the non-receptor type, involved in the IFN-alpha/beta/gamma signal pathway. Kinase partner for the interleukin (IL)-2 receptor.
Pla2g6	-0.323	-0.478	-0.168	0.00153	0.00153	0.0579	Catalyzes the release of fatty acids from phospholipids.
Prkcd	-0.335	-0.469	-0.2	0.000376	0.000376	0.0218	Protein kinase C delta type: Calcium-independent, phospholipid- and diacylglycerol (DAG)-dependent serine/threonine-protein kinase that plays contrasting roles in cell death and cell survival by functioning as a pro-apoptotic protein during DNA damage-induced apoptosis, but acting as an anti-apoptotic protein during cytokine receptor-initiated cell death, is involved in tumor suppression, is requ…
Traf2	-0.346	-0.487	-0.205	0.000419	0.000419	0.0231	Regulates activation of NF-kappa-B and JNK and plays a central role in the regulation of cell survival and apoptosis. Required for normal antibody isotype switching from IgM to IgG. Has E3 ubiquitin-protein ligase activity and promotes 'Lys-63'-linked ubiquitination of target proteins, such as BIRC3, RIPK1 and TICAM1.
Psmb8	-0.357	-0.516	-0.199	0.000843	0.000843	0.039	The proteasome has an ATP-dependent proteolytic activity. This subunit is involved in antigen processing to generate class I binding peptides.
Ubc / Ubiquitin	-0.358	-0.447	-0.269	4.28e-06	4.28e-06	0.00245	Ubiquitin: Exists either covalently attached to another protein, or free (unanchored).
Tnfrsf10b / TRAIL-R / DR5	-0.373	-0.506	-0.24	0.000136	0.000136	0.0111	Receptor for the cytotoxic ligand TNFSF10/TRAIL. The adapter molecule FADD recruits caspase-8 to the activated receptor. The resulting death-inducing signaling complex (DISC) performs caspase-8 proteolytic activation which initiates the subsequent cascade of caspases (aspartate-specific cysteine proteases) mediating apoptosis.
Hif1a	-0.379	-0.509	-0.249	9.62e-05	9.62e-05	0.00871	Functions as a master transcriptional regulator of the adaptive response to hypoxia. Under hypoxic conditions, activates the transcription of over 40 genes, including erythropoietin, glucose transporters, glycolytic enzymes, vascular endothelial growth factor, HILPDA, and other genes whose protein products increase oxygen delivery or facilitate metabolic adaptation to hypoxia.
Notch1	-0.38	-0.533	-0.228	0.000372	0.000372	0.0218	Functions as a receptor for membrane-bound ligands Jagged1, Jagged2 and Delta1 to regulate cell-fate determination. Upon ligand activation through the released notch intracellular domain (NICD) it forms a transcriptional activator complex with RBPJ/RBPSUH and activates genes of the enhancer of split locus. Affects the implementation of differentiation, proliferation and apoptotic programs. Involv…
Tap2	-0.384	-0.567	-0.2	0.00146	0.00146	0.056	Involved in the transport of antigens from the cytoplasm to the endoplasmic reticulum for association with MHC class I molecules. Also acts as a molecular scaffold for the final stage of MHC class I folding, namely the binding of peptide. Nascent MHC class I molecules associate with TAP via tapasin (By similarity).
Stat3	-0.391	-0.554	-0.228	0.000523	0.000523	0.0269	Signal transducer and transcription activator that mediates cellular responses to interleukins, KITLG/SCF, LEP and other growth factors. Once activated, recruits coactivators, such as NCOA1 or MED1, to the promoter region of the target gene. May mediate cellular responses to activated FGFR1, FGFR2, FGFR3 and FGFR4. Binds to the interleukin-6 (IL-6)-responsive elements identified in the promoters …
Ada	-0.393	-0.585	-0.2	0.00178	0.00178	0.0617	Catalyzes the hydrolytic deamination of adenosine and 2-deoxyadenosine (PubMed:9272950). Plays an important role in purine metabolism and in adenosine homeostasis (PubMed:9272950, PubMed:10720488). Modulates signaling by extracellular adenosine, and so contributes indirectly to cellular signaling events (PubMed:11435465). Acts as a positive regulator of T-cell coactivation, by binding DPP4. Its i…
Lamp2	-0.394	-0.519	-0.268	4.99e-05	4.99e-05	0.00592	Plays an important role in chaperone-mediated autophagy, a process that mediates lysosomal degradation of proteins in response to various stresses and as part of the normal turnover of proteins with a long biological half-live (PubMed:10972293).
Relb	-0.409	-0.543	-0.275	6.4e-05	6.4e-05	0.00689	NF-kappa-B is a homo- or heterodimeric complex formed by the Rel-like domain-containing proteins RELA/p65, RELB, NFKB1/p105, NFKB1/p50, REL and NFKB2/p52 and the heterodimeric p65-p50 complex appears to be most abundant one.
Ifnar1	-0.41	-0.617	-0.204	0.00209	0.00209	0.0689	Component of the receptor for type I interferons, including interferons alpha, IFNB1 and IFNW1 (PubMed:1533935, PubMed:14532120, PubMed:23872679).
Litaf	-0.449	-0.637	-0.261	0.000532	0.000532	0.027	Plays a role in endosomal protein trafficking and in targeting proteins for lysosomal degradation. Plays a role in targeting endocytosed EGFR and ERGG3 for lysosomal degradation, and thereby helps downregulate downstream signaling cascades (PubMed:23166352).
Egr3	-0.46	-0.672	-0.249	0.0011	0.0011	0.0474	Probable transcription factor involved in muscle spindle development.
Rrad	-0.467	-0.701	-0.233	0.00205	0.00205	0.0689	May play an important role in cardiac antiarrhythmia via the strong suppression of voltage-gated L-type Ca2+ currents. Regulates voltage-dependent L-type calcium channel subunit alpha-1C trafficking to the cell membrane. Inhibits cardiac hypertrophy through the calmodulin-dependent kinase II (CaMKII) pathway. Inhibits phosphorylation and activation of CAMK2D.
Jak2	-0.501	-0.642	-0.359	1.57e-05	1.57e-05	0.00346	Non-receptor tyrosine kinase involved in various processes such as cell growth, development, differentiation or histone modifications. Mediates essential signaling events in both innate and adaptive immunity.
Pvr	-0.508	-0.666	-0.351	3.83e-05	3.83e-05	0.00542	CD155
Ifnar2	-0.518	-0.706	-0.329	0.000165	0.000165	0.0123	Associates with IFNAR1 to form the type I interferon receptor. Receptor for interferons alpha and beta.
Fyn	-0.521	-0.693	-0.348	7.18e-05	7.18e-05	0.00717	Non-receptor tyrosine-protein kinase that plays a role in many biological processes including regulation of cell growth and survival, cell adhesion, integrin-mediated signaling, cytoskeletal remodeling, cell motility, immune response and axon guidance. Participates in the downstream signaling pathways that lead to T-cell differentiation and proliferation following T-cell receptor (TCR) stimulatio…
Tapbp	-0.522	-0.674	-0.37	2.13e-05	2.13e-05	0.00417	Involved in the association of MHC class I with transporter associated with antigen processing (TAP) and in the assembly of MHC class I with peptide (peptide loading).
Ddx58	-0.524	-0.792	-0.256	0.00237	0.00237	0.0711	Innate immune receptor which acts as a cytoplasmic sensor of viral nucleic acids and plays a major role in sensing viral infection and in the activation of a cascade of antiviral responses including the induction of type I interferons and proinflammatory cytokines. Its ligands include: 5'-triphosphorylated ssRNA and dsRNA and short dsRNA (<1 kb in length).
C1ra	-0.533	-0.757	-0.308	0.000563	0.000563	0.0283	C1r B chain is a serine protease that combines with C1q and C1s to form C1, the first component of the classical pathway of the complement system.
Nt5e / CD73	-0.537	-0.81	-0.265	0.00225	0.00225	0.0703	Hydrolyzes extracellular nucleotides into membrane permeable nucleosides.
Irf2	-0.545	-0.757	-0.333	0.000291	0.000291	0.0182	Specifically binds to the upstream regulatory region of type I IFN and IFN-inducible MHC class I genes (the interferon consensus sequence (ICS)) and represses those genes. Also acts as an activator for several genes including H4 and IL7.
Plau	-0.558	-0.761	-0.356	0.000161	0.000161	0.0122	Specifically cleaves the zymogen plasminogen to form the active enzyme plasmin.
Cd47	-0.568	-0.722	-0.415	1.03e-05	1.03e-05	0.00312	Has a role in both cell adhesion by acting as an adhesion receptor for THBS1 on platelets, and in the modulation of integrins.
Tlr4	-0.573	-0.864	-0.282	0.00228	0.00228	0.0703	Cooperates with LY96 and CD14 to mediate the innate immune response to bacterial lipopolysaccharide (LPS)
Tmem173 / STING	-0.576	-0.816	-0.336	0.000513	0.000513	0.0269	Facilitator of innate immune signaling that acts as a sensor of cytosolic DNA from bacteria and viruses and promotes the production of type I interferon (IFN-alpha and IFN-beta).
Myd88	-0.583	-0.814	-0.352	0.000343	0.000343	0.0203	Adapter protein involved in the Toll-like receptor and IL-1 receptor signaling pathway in the innate immune response (PubMed:9697844).
Il18	-0.585	-0.779	-0.391	7.16e-05	7.16e-05	0.00717	A proinflammatory cytokine primarily involved in polarized T-helper 1 (Th1) cell and natural killer (NK) cell immune responses.
Sh2b2	-0.597	-0.861	-0.333	0.000817	0.000817	0.0382	Adapter protein for several members of the tyrosine kinase receptor family. Involved in multiple signaling pathways. May be involved in coupling from immunoreceptor to Ras signaling. Acts as a negative regulator of cytokine signaling in collaboration with CBL.
Cdkn1a	-0.598	-0.766	-0.429	1.54e-05	1.54e-05	0.00346	Binds to and inhibits cyclin-dependent kinase activity, preventing phosphorylation of critical cyclin-dependent kinase substrates and blocking cell cycle progression.
Angpt2	-0.602	-0.793	-0.411	4.72e-05	4.72e-05	0.00584	Binds to TEK/TIE2, competing for the ANGPT1 binding site, and modulating ANGPT1 signaling. Can induce tyrosine phosphorylation of TEK/TIE2 in the absence of ANGPT1. In the absence of angiogenic inducers, such as VEGF, ANGPT2-mediated loosening of cell-matrix contacts may induce endothelial cell apoptosis with consequent vascular regression. In concert with VEGF, it may facilitate endothelial cell…
Lif	-0.649	-0.914	-0.384	0.000434	0.000434	0.0234	LIF has the capacity to induce terminal differentiation in leukemic cells. Its activities include the induction of hematopoietic differentiation in normal and myeloid leukemia cells, the induction of neuronal cell differentiation, and the stimulation of acute-phase protein synthesis in hepatocytes.
Psmb10	-0.664	-0.957	-0.371	0.000806	0.000806	0.038	The proteasome is a multicatalytic proteinase complex which is characterized by its ability to cleave peptides with Arg, Phe, Tyr, Leu, and Glu adjacent to the leaving group at neutral or slightly basic pH. This subunit is involved in antigen processing to generate class I binding peptides. Plays a role in determining the T-cell repertoire for an antiviral T-cell response.
Irf5	-0.672	-0.997	-0.348	0.00159	0.00159	0.0583	Transcription factor involved in the induction of interferons IFNA and INFB and inflammatory cytokines upon virus infection. Activated by TLR7 or TLR8 signaling (By similarity).
H2.T23	-0.721	-1.04	-0.406	0.000751	0.000751	0.0358	H-2 class I histocompatibility antigen, D-37 alpha chain
Ifi35	-0.739	-1.02	-0.459	0.000232	0.000232	0.0156
Csf2 / GM-CSF	-0.748	-1.15	-0.348	0.00323	0.00323	0.0916	Cytokine that stimulates the growth and differentiation of hematopoietic precursor cells from various lineages, including granulocytes, macrophages, eosinophils and erythrocytes.
Tnfsf10 / TRAIL	-0.761	-1.13	-0.394	0.00156	0.00156	0.0579	Cytokine that binds to TNFRSF10A/TRAILR1, TNFRSF10B/TRAILR2, TNFRSF10C/TRAILR3, TNFRSF10D/TRAILR4 and possibly also to TNFRSF11B/OPG. Induces apoptosis.
Rel / c-REL	-0.765	-1.17	-0.361	0.00297	0.00297	0.0853	NF-kappa-B is a homo- or heterodimeric complex formed by the Rel-like domain-containing proteins RELA/p65, RELB, NFKB1/p105, NFKB1/p50, REL and NFKB2/p52.
Cxcl2	-0.769	-1.16	-0.374	0.00247	0.00247	0.0731	Chemotactic for human polymorphonuclear leukocytes but does not induce chemokinesis or an oxidative burst.
Cd80	-0.775	-1.18	-0.366	0.00297	0.00297	0.0853	Involved in the costimulatory signal essential for T lymphocytes activation. T-cell proliferation and cytokine production is induced by the binding of CD28 or CTLA-4 to this receptor.
Col1a1	-0.785	-1.14	-0.435	0.00087	2.29e-06	0.0395	Type I collagen is a member of group I collagen (fibrillar forming collagen).
Il13ra1	-0.785	-0.968	-0.602	2.29e-06	0.00087	0.00177	Binds with low affinity to interleukin-13 (IL13). Together with IL4RA can form a functional receptor for IL13. Also serves as an alternate accessory protein to the common cytokine receptor gamma chain for interleukin-4 (IL4) signaling, but cannot replace the function of IL2RG in allowing enhanced interleukin-2 (IL2) binding activity (By similarity).
Nfkb1	-0.794	-1.04	-0.546	4.09e-05	4.09e-05	0.00556	Nuclear factor NF-kappa-B p105 subunit
Tnf / TNFa	-0.804	-1.18	-0.424	0.00134	0.00134	0.0537	Cytokine that binds to TNFRSF1A/TNFR1 and TNFRSF1B/TNFBR. It is mainly secreted by macrophages and can induce cell death of certain tumor cell lines. It is potent pyrogen causing fever by direct action or by stimulation of interleukin-1 secretion and is implicated in the induction of cachexia, Under certain conditions it can stimulate cell proliferation and induce cell differentiation.
Cxcl5	-0.808	-1.23	-0.383	0.00292	0.00292	0.0853	May participate in the recruitment of inflammatory cells by injured or infected tissue. GCP-2(1-78) and, more potent, GCP-2(9-78) attract neutrophils and are involved in neutrophil activation.
Tnfsf4 / OX40L	-0.836	-1.22	-0.447	0.00121	0.00121	0.0508	Cytokine that binds to TNFRSF4. Co-stimulates T-cell proliferation and cytokine production.
Isg15	-0.84	-1.22	-0.459	0.001	0.001	0.0437	Ubiquitin-like protein which plays a key role in the innate immune response to viral infection either via its conjugation to a target protein (ISGylation) or via its action as a free or unconjugated protein. ISGylation involves a cascade of enzymatic reactions involving E1, E2, and E3 enzymes which catalyze the conjugation of ISG15 to a lysine residue in the target protein. Its target proteins in…
Nlrc5	-0.843	-1.25	-0.436	0.00157	0.00157	0.0579	Probable regulator of the NF-kappa-B and type I interferon signaling pathways. May also regulate the type II interferon signaling pathway. Plays a role in homeostatic control of innate immunity and in antiviral defense mechanisms.
Il1rn	-0.858	-1.23	-0.488	0.00067	0.00067	0.0327	Inhibits the activity of interleukin-1 by binding to receptor IL1R1 and preventing its association with the coreceptor IL1RAP for signaling. Has no interleukin-1 like activity.
Herc6	-0.863	-1.32	-0.402	0.0032	0.0032	0.0912	Major E3 ligase for ISG15 conjugation. Acts as a positive regulator of innate antiviral response in cells induced by interferon.
Creb5	-0.878	-1.31	-0.447	0.00179	0.00179	0.0617	Binds to the cAMP response element and activates transcription.
Nod2	-0.878	-1.32	-0.437	0.00209	0.00209	0.0689	Involved in gastrointestinal immunity. Upon stimulation by muramyl dipeptide (MDP), a fragment of bacterial peptidoglycan, binds the proximal adapter receptor-interacting RIPK2, which recruits ubiquitin ligases as XIAP, BIRC2, BIRC3, INAVA and the LUBAC complex, triggering activation of MAP kinases and activation of NF-kappa-B signaling. This in turn leads to the transcriptional activation of hun…
C8b	-0.889	-1.19	-0.584	9.79e-05	9.79e-05	0.00871	Constituent of the membrane attack complex (MAC) that plays a key role in the innate and adaptive immune response by forming pores in the plasma membrane of target cells.
Entpd1 / CD39	-0.894	-1.16	-0.626	2.76e-05	2.76e-05	0.0045	In the nervous system, could hydrolyze ATP and other nucleotides to regulate purinergic neurotransmission. Could also be implicated in the prevention of platelet aggregation by hydrolyzing platelet-activating ADP to AMP. Hydrolyzes ATP and ADP equally well.
Ccl7	-0.913	-1.38	-0.448	0.00231	0.00231	0.0703	Chemotactic factor that attracts monocytes and eosinophils, but not neutrophils. Augments monocyte anti-tumor activity (By similarity).
Klra2	-0.92	-1.39	-0.451	0.00232	0.00232	0.0703	Receptor on natural killer (NK) cells for class I MHC.
Col3a1	-0.93	-1.37	-0.493	0.0013	0.0013	0.0532	Collagen type III occurs in most soft connective tissues along with type I collagen. Involved in regulation of cortical development. Is the major ligand of ADGRG1 in the developing brain and binding to ADGRG1 inhibits neuronal migration and activates the RhoA pathway by coupling ADGRG1 to GNA13 and possibly GNA12.
Adora2a	-0.941	-1.42	-0.464	0.00225	0.00225	0.0703	Receptor for adenosine. The activity of this receptor is mediated by G proteins which activate adenylyl cyclase.
Tnfrsf14	-0.945	-1.37	-0.52	0.000927	0.000927	0.0416
Cd7	-0.996	-1.5	-0.493	0.00217	0.00217	0.0698
Rsad2	-1	-1.54	-0.465	0.00328	0.00328	0.0925	Interferon-inducible iron-sulfur (4FE-4S) cluster-binding antiviral protein which plays a major role in the cell antiviral state induced by type I and type II interferon. Can inhibit a wide range of viruses, including west Nile virus (WNV), dengue virus, sindbis virus, influenza A virus, sendai virus and vesicular stomatitis virus (VSV). Displays antiviral activity against influenza A virus by in…
C1s1	-1.02	-1.3	-0.749	9.37e-06	9.37e-06	0.00312	Complement Pathway
Tap1	-1.04	-1.42	-0.669	0.000144	0.000144	0.0114	Involved in the transport of antigens from the cytoplasm to the endoplasmic reticulum for association with MHC class I molecules. Also acts as a molecular scaffold for the final stage of MHC class I folding, namely the binding of peptide. Nascent MHC class I molecules associate with TAP via tapasin (By similarity).
Ccl2	-1.05	-1.5	-0.598	0.000651	0.000651	0.0324	Chemotactic factor that attracts monocytes, but not neutrophils.
Klra7	-1.05	-1.58	-0.522	0.00212	0.00212	0.0689	Receptor on natural killer (NK) cells for class I MHC.
Irf7	-1.06	-1.54	-0.58	0.00097	0.00097	0.0428	Key transcriptional regulator of type I interferon (IFN)-dependent immune responses and plays a critical role in the innate immune response against DNA and RNA viruses. Regulates the transcription of type I IFN genes (IFN-alpha and IFN-beta) and IFN-stimulated genes (ISG) by binding to an interferon-stimulated response element (ISRE) in their promoters. Can efficiently activate both the IFN-beta …
Amica1	-1.09	-1.61	-0.557	0.00167	0.00167	0.0594	Transmembrane protein of the plasma membrane of leukocytes that control their migration and activation through interaction with CXADR, a plasma membrane receptor found on adjacent epithelial and endothelial cells. The interaction between both receptors mediates the activation of gamma-delta T-cells, a subpopulation of T-cells residing in epithelia and involved in tissue homeostasis and repair.
Ccl12	-1.1	-1.47	-0.738	7.19e-05	7.19e-05	0.00717	Chemotactic factor that attracts eosinophils, monocytes, and lymphocytes but not neutrophils. Potent monocyte active chemokine that signals through CCR2. Involved in allergic inflammation and the host response to pathogens and may play a pivotal role during early stages of allergic lung inflammation.
H2.Dma	-1.1	-1.61	-0.591	0.00115	0.00115	0.0493	Class II histocompatibility antigen, M alpha chain: Plays a critical role in catalyzing the release of class II HLA-associated invariant chain-derived peptides (CLIP) from newly synthesized class II HLA molecules and freeing the peptide binding site for acquisition of antigenic peptides.
Oas2	-1.1	-1.7	-0.502	0.00367	0.00367	0.0994	Interferon-induced, dsRNA-activated antiviral enzyme which plays a critical role in cellular innate antiviral response (PubMed:12396720, PubMed:29117179). Activated by detection of double stranded RNA (dsRNA): polymerizes higher oligomers of 2'-5'-oligoadenylates (2-5A) from ATP which then bind to the inactive monomeric form of ribonuclease L (RNASEL) leading to its dimerization and subsequent ac…
Cd180	-1.12	-1.66	-0.579	0.00156	0.00156	0.0579	May cooperate with MD-1 and TLR4 to mediate the innate immune response to bacterial lipopolysaccharide (LPS) in B-cells. Leads to NF-kappa-B activation. Also involved in the life/death decision of B-cells.
Ctsh	-1.12	-1.66	-0.57	0.00173	0.00173	0.0611	Important for the overall degradation of proteins in lysosomes.
Ifit2	-1.14	-1.53	-0.743	0.000105	0.000105	0.00917	IFN-induced antiviral protein which inhibits expression of viral messenger RNAs lacking 2'-O-methylation of the 5' cap.
Itgal	-1.15	-1.76	-0.542	0.00297	0.00297	0.0853	Integrin alpha-L: Integrin alpha-L/beta-2 is a receptor for ICAM1, ICAM2, ICAM3 and ICAM4 (PubMed:2051027). Integrin alpha-L/beta-2 is also a receptor for F11R (By similarity). Involved in a variety of immune phenomena including leukocyte-endothelial cell interaction, cytotoxic T-cell mediated killing, and antibody dependent killing by granulocytes and monocytes. Contributes to natural killer cel…
Icam2	-1.18	-1.79	-0.576	0.00245	0.00245	0.0731	ICAM proteins are ligands for the leukocyte adhesion protein LFA-1 (integrin alpha-L/beta-2). ICAM2 may play a role in lymphocyte recirculation by blocking LFA-1-dependent cell adhesion. It mediates adhesive interactions important for antigen-specific immune response, NK-cell mediated clearance, lymphocyte recirculation, and other cellular interactions important for immune response and surveillan…
Tnfrsf4 / OX40	-1.18	-1.82	-0.545	0.00343	0.00343	0.0962	Receptor for TNFSF4/OX40L/GP34. Is a costimulatory molecule implicated in long-term T-cell immunity (By similarity).
Cd86	-1.22	-1.71	-0.724	0.000417	0.000417	0.0231	Receptor involved in the costimulatory signal essential for T-lymphocyte proliferation and interleukin-2 production, by binding CD28 or CTLA-4. May play a critical role in the early events of T-cell activation and costimulation of naive T-cells, such as deciding between immunity and anergy that is made by T-cells within 24 hours after activation.
Csf3 / G-CSF	-1.22	-1.62	-0.823	5.98e-05	5.98e-05	0.00659	Granulocyte/macrophage colony-stimulating factors are cytokines that act in hematopoiesis by controlling the production, differentiation, and function of 2 related white cell populations of the blood, the granulocytes and the monocytes-macrophages. This CSF induces granulocytes.
Il13ra2	-1.23	-1.86	-0.608	0.00224	0.00224	0.0703	Binds as a monomer with high affinity to interleukin-13 (IL13).
Pecam1	-1.23	-1.89	-0.564	0.00351	0.00351	0.0972	Cell adhesion molecule which is required for leukocyte transendothelial migration (TEM) under most inflammatory conditions (By similarity).
Stat2	-1.24	-1.73	-0.753	0.000317	0.000317	0.0192	Signal transducer and activator of transcription that mediates signaling by type I IFNs (IFN-alpha and IFN-beta). Following type I IFN binding to cell surface receptors, Jak kinases (TYK2 and JAK1) are activated, leading to tyrosine phosphorylation of STAT1 and STAT2.
Cd27	-1.28	-1.93	-0.638	0.00211	0.00211	0.0689	Receptor for CD70/CD27L. May play a role in survival of activated T-cells. May play a role in apoptosis through association with SIVA1.
Fpr2	-1.29	-1.81	-0.765	0.000411	0.000411	0.0231	High affinity receptor for N-formyl-methionyl peptides (FMLP), which are powerful neutrophils chemotactic factors. Stimulate chemotaxis in immune cells to site of infection or tissue damage upon recognition of several ligands, such as FMLP, or ligand involved in cell damage, disease or inflammation.
Il12b	-1.31	-1.81	-0.819	0.000221	0.000221	0.015	Cytokine that can act as a growth factor for activated T and NK cells, enhance the lytic activity of NK/lymphokine-activated killer cells, and stimulate the production of IFN-gamma by resting PBMC. Associates with IL23A to form the IL-23 interleukin, a heterodimeric cytokine which functions in innate and adaptive immunity. IL-23 may constitute with IL-17 an acute response to infection in peripher…
Slc7a11	-1.31	-1.65	-0.96	8.25e-06	8.25e-06	0.00312	Sodium-independent, high-affinity exchange of anionic amino acids with high specificity for anionic form of cystine and glutamate.
Ifi44	-1.36	-1.92	-0.808	0.000429	0.000429	0.0234	This protein aggregates to form microtubular structures.
C3	-1.37	-1.81	-0.926	5.45e-05	5.45e-05	0.0063	C3 plays a central role in the activation of the complement system. Its processing by C3 convertase is the central reaction in both classical and alternative complement pathways. After activation C3b can bind covalently, via its reactive thioester, to cell surface carbohydrates or immune aggregates.
Irf1	-1.45	-1.83	-1.07	7.63e-06	7.63e-06	0.00312	Its target genes for transcriptional activation activity are: genes involved in anti-viral response, such as IFN-alpha/beta, DDX58/RIG-I, TNFSF10/TRAIL, OAS1/2, PIAS1/GBP, EIF2AK2/PKR and RSAD2/viperin; antibacterial response, such as NOS2/INOS; anti-proliferative response, such as p53/TP53, LOX and CDKN1A; apoptosis, such as BBC3/PUMA, CASP1, CASP7 and CASP8; immune response, such as IL7, IL12A/…
Clec7a	-1.48	-2.04	-0.927	0.000209	0.000209	0.0144	Lectin that functions as pattern receptor specific for beta-1,3-linked and beta-1,6-linked glucans, such as cell wall constituents from pathogenic bacteria and fungi. Necessary for the TLR2-mediated inflammatory response and for TLR2-mediated activation of NF-kappa-B. Enhances cytokine production in macrophages and dendritic cells. Mediates production of reactive oxygen species in the cell. Media…
Mefv / pyrin	-1.51	-1.96	-1.05	2.91e-05	2.91e-05	0.0045	Involved in the regulation of innate immunity and the inflammatory response in response to IFNG/IFN-gamma. Organizes autophagic machinery by serving as a platform for the assembly of ULK1, Beclin 1/BECN1, ATG16L1, and ATG8 family members and recognizes specific autophagy targets, thus coordinating target recognition with assembly of the autophagic apparatus and initiation of autophagy. Acts as an…
Fcgr1	-1.52	-1.97	-1.06	2.92e-05	2.92e-05	0.0045	High affinity receptor for the Fc region of immunoglobulins gamma. Functions in both innate and adaptive immune responses.
Gzmb	-1.52	-2.24	-0.796	0.00143	0.00143	0.0555	This enzyme is necessary for target cell lysis in cell-mediated immune responses.
	-1.54	-2.03	-1.04	5.81e-05	5.81e-05	0.00655	Plays a role as a transcriptional activator or repressor (By similarity). Specifically binds to the upstream regulatory region of type I IFN and IFN-inducible MHC class I genes (the interferon consensus sequence (ICS)). Plays a negative regulatory role in cells of the immune system.
Ciita	-1.56	-2.41	-0.715	0.0036	0.0036	0.0984	Essential for transcriptional activity of the HLA class II promoter; activation is via the proximal promoter.
Pdcd1lg2 / PDL2	-1.56	-2.3	-0.82	0.00138	0.00138	0.0541	Involved in the costimulatory signal essential for T-cell proliferation and IFNG production in a PDCD1-independent manner. Interaction with PDCD1 inhibits T-cell proliferation by blocking cell cycle progression and cytokine production.
Cd34	-1.62	-2.37	-0.86	0.00126	0.00126	0.0525	Possible adhesion molecule with a role in early hematopoiesis by mediating the attachment of stem cells to the bone marrow extracellular matrix or directly to stromal cells. Could act as a scaffold for the attachment of lineage specific glycans, allowing stem cells to bind to lectins expressed by stromal cells or other marrow components.
Nos2 / iNOS	-1.65	-2.23	-1.06	0.000135	0.000135	0.0111	Produces nitric oxide (NO) which is a messenger molecule with diverse functions throughout the body (PubMed:7503239). In macrophages, NO mediates tumoricidal and bactericidal actions. Also has nitrosylase activity and mediates cysteine S-nitrosylation of cytoplasmic target proteins such PTGS2/COX2 (PubMed:16373578). As component of the iNOS-S100A8/9 transnitrosylase complex involved in the select…
C4b	-1.69	-2.56	-0.832	0.0023	0.0023	0.0703	Non-enzymatic component of C3 and C5 convertases and thus essential for the propagation of the classical complement pathway. Covalently binds to immunoglobulins and immune complexes and enhances the solubilization of immune aggregates and the clearance of IC through CR1 on erythrocytes. Catalyzes the transacylation of the thioester carbonyl group to form ester bonds with carbohydrate antigens (By…
Socs1	-1.7	-2.06	-1.33	8.67e-07	8.67e-07	0.00117	SOCS family proteins form part of a classical negative feedback system that regulates cytokine signal transduction. SOCS1 is involved in negative regulation of cytokines that signal through the JAK/STAT3 pathway.
Il2ra	-1.76	-2.36	-1.17	8.31e-05	8.31e-05	0.00784	Receptor for interleukin-2. The receptor is involved in the regulation of immune tolerance by controlling regulatory T cells (TREGs) activity.
Ccl5	-1.77	-2.4	-1.13	0.000146	0.000146	0.0114	Chemoattractant for blood monocytes, memory T-helper cells and eosinophils. Causes the release of histamine from basophils and activates eosinophils. May activate several chemokine receptors including CCR1, CCR3, CCR4 and CCR5. May also be an agonist of the G protein-coupled receptor GPR75.
Il24	-1.78	-2.41	-1.15	0.000129	0.000129	0.0108	Has antiproliferative properties on melanoma cells and may contribute to terminal cell differentiation.
C2	-1.82	-2.39	-1.26	3.87e-05	3.87e-05	0.00542	Component C2 which is part of the classical pathway of the complement system is cleaved by activated factor C1 into two fragments: C2b and C2a. C2a, a serine protease, then combines with complement factor C4b to generate the C3 or C5 convertase.
Ccl20	-1.87	-2.29	-1.45	1.57e-06	1.57e-06	0.00146	Acts as a ligand for C-C chemokine receptor CCR6. The ligand-receptor pair CCL20-CCR6 is responsible for the chemotaxis of dendritic cells (DC), effector/memory T-cells and B-cells and plays an important role at skin and mucosal surfaces under homeostatic and inflammatory conditions, as well as in pathology, including cancer and autoimmune diseases (PubMed:21376174). CCL20 acts as a chemotactic f…
Zbp1	-1.89	-2.41	-1.37	1.23e-05	1.23e-05	0.00317	Participates in the detection by the host's innate immune system of DNA from viral, bacterial or even host origin. Plays a role in host defense against tumors and pathogens. Acts as a cytoplasmic DNA sensor which, when activated, induces the recruitment of TBK1 and IRF3 to its C-terminal region and activates the downstream interferon regulatory factor (IRF) and NF-kappa B transcription factors, l…
Klrk1	-1.94	-2.69	-1.18	0.000289	0.000289	0.0182	Function as an activating and costimulatory receptor involved in immunosurveillance upon binding to various cellular stress-inducible ligands displayed at the surface of autologous tumor cells and virus-infected cells. Provides both stimulatory and costimulatory innate immune responses on activated killer (NK) cells, leading to cytotoxic activity. Acts as a costimulatory receptor for T-cell recep…
Icam1	-1.95	-2.61	-1.3	8.04e-05	8.04e-05	0.00775	ICAM proteins are ligands for the leukocyte adhesion protein LFA-1 (integrin alpha-L/beta-2). During leukocyte trans-endothelial migration, ICAM1 engagement promotes the assembly of endothelial apical cups through ARHGEF26/SGEF and RHOG activation (By similarity).
Gbp2b	-1.99	-2.58	-1.39	2.66e-05	2.66e-05	0.0045	GTPase activity
Gzma	-2.01	-2.78	-1.25	0.000235	0.000235	0.0156	Abundant protease in the cytosolic granules of cytotoxic T-cells and NK-cells which activates caspase-independent cell death with morphological features of apoptosis when delivered into the target cell through the immunological synapse
Serping1	-2.06	-2.76	-1.35	9.46e-05	9.46e-05	0.00871	Activation of the C1 complex is under control of the C1-inhibitor. It forms a proteolytically inactive stoichiometric complex with the C1r or C1s proteases. May play a potentially crucial role in regulating important physiological pathways including complement activation, blood coagulation, fibrinolysis and the generation of kinins. Very efficient inhibitor of FXIIa.
Thy1	-2.07	-2.86	-1.27	0.000271	0.000271	0.0174	May play a role in cell-cell or cell-ligand interactions during synaptogenesis and other events in the brain.
Cd74	-2.08	-3.09	-1.07	0.00167	0.00167	0.0594	Plays a critical role in MHC class II antigen processing by stabilizing peptide-free class II alpha/beta heterodimers in a complex soon after their synthesis and directing transport of the complex from the endoplasmic reticulum to compartments where peptide loading of class II takes place.
Timd4	-2.09	-2.73	-1.44	3.6e-05	3.6e-05	0.00538	Phosphatidylserine receptor that enhances the engulfment of apoptotic cells. Involved in regulating T-cell proliferation and lymphotoxin signaling. Ligand for HAVCR1/TIMD1.
Ifi44l	-2.12	-2.75	-1.5	2.16e-05	2.16e-05	0.00417	Precursor of the histocompatibility antigen HA-28 in BALB.B mice. More generally, minor histocompatibility antigens refer to immunogenic peptide which, when complexed with MHC, can generate an immune response after recognition by specific T-cells.
Cd40	-2.23	-2.84	-1.62	1.15e-05	1.15e-05	0.00312	Receptor for TNFSF5/CD40LG. Transduces TRAF6- and MAP3K8-mediated signals that activate ERK in macrophages and B cells, leading to induction of immunoglobulin secretion.
H2.Ea.ps	-2.28	-3.31	-1.25	0.000952	0.000952	0.0423	antigen processing and presentation of peptide or polysaccharide antigen via MHC class II. Defined as a polymorphic pseudogene by MGI.
Sell	-2.29	-3.39	-1.2	0.00144	0.00144	0.0556	L Selectin: Calcium-dependent lectin that mediates cell adhesion by binding to glycoproteins on neighboring cells. Mediates the adherence of lymphocytes to endothelial cells of high endothelial venules in peripheral lymph nodes (PubMed:1693096). Promotes initial tethering and rolling of leukocytes in endothelia (By similarity).
Stat1	-2.29	-2.97	-1.61	2.62e-05	2.62e-05	0.0045	Signal transducer and transcription activator that mediates cellular responses to interferons (IFNs), cytokine KITLG/SCF and other cytokines and other growth factors. Following type I IFN (IFN-alpha and IFN-beta) binding to cell surface receptors, signaling via protein kinases leads to activation of Jak kinases (TYK2 and JAK1) and to tyrosine phosphorylation of STAT1 and STAT2.
H2.Aa	-2.34	-3.44	-1.24	0.00129	0.00129	0.0532	H-2 class II histocompatibility antigen, alpha chain
Il6	-2.35	-3.08	-1.61	4.25e-05	4.25e-05	0.0056	Cytokine with a wide variety of biological functions. It is a potent inducer of the acute phase response. Plays an essential role in the final differentiation of B-cells into Ig-secreting cells Involved in lymphocyte and monocyte differentiation. Acts on B-cells, T-cells, hepatocytes, hematopoietic progenitor cells and cells of the CNS. Required for the generation of T(H)17 cells. Also acts as a …
Irgm2	-2.38	-3.06	-1.7	1.8e-05	1.8e-05	0.0038	Immunity-related GTPase family M member 2
H2.Ab1	-2.39	-3.44	-1.35	0.000736	0.000736	0.0355	H-2 class II histocompatibility antigen, beta chain
Dpp4	-2.42	-3.31	-1.53	0.00018	0.00018	0.0128	Cell surface glycoprotein receptor involved in the costimulatory signal essential for T-cell receptor (TCR)-mediated T-cell activation. Acts as a positive regulator of T-cell coactivation, by binding at least ADA, CAV1, IGF2R, and PTPRC. Its binding to CAV1 and CARD11 induces T-cell proliferation and NF-kappa-B activation in a T-cell receptor/CD3-dependent manner.
Cd274 / PDL1	-2.46	-3.11	-1.82	7.43e-06	7.43e-06	0.00312	Plays a critical role in induction and maintenance of immune tolerance to self. As a ligand for the inhibitory receptor PDCD1, modulates the activation threshold of T-cells and limits T-cell effector response (PubMed:11238124). The PDCD1-mediated inhibitory pathway is exploited by tumors to attenuate anti-tumor immunity and facilitate tumor survival (By similarity).
Cmah	-2.52	-3.75	-1.28	0.00177	0.00177	0.0617	Sialic acids are components of carbohydrate chains of glycoconjugates and are involved in cell-cell recognition and cell-pathogen interactions. Catalyzes the conversion of CMP-N-acetylneuraminic acid (CMP-Neu5Ac) into its hydroxylated derivative CMP-N-glycolylneuraminic acid (CMP-Neu5Gc), a sialic acid abundantly expressed at the surface of many cells.
Cd55	-2.55	-3.9	-1.21	0.00288	0.00288	0.0849	Inhibits complement activation by destabilizing and preventing the formation of C3 and C5 convertases, which prevents complement damage.
Cxcl12	-2.59	-3.68	-1.51	0.000519	0.000519	0.0269	Chemoattractant active on T-lymphocytes and monocytes but not neutrophils. Activates the C-X-C chemokine receptor CXCR4
Fcgr4	-2.67	-3.4	-1.94	1.09e-05	1.09e-05	0.00312	Binding to IgE promotes macrophage-mediated phagocytosis, antigen presentation to T cells, production of proinflammatory cytokines and the late phase of cutaneous allergic reactions (PubMed:17558411, PubMed:18949059).
Cfb	-2.68	-3.26	-2.1	1.01e-06	1.01e-06	0.00117	Factor B which is part of the alternate pathway of the complement system is cleaved by factor D into 2 fragments: Ba and Bb. Bb, a serine protease, then combines with complement factor 3b to generate the C3 or C5 convertase.
Gbp5	-2.71	-3.36	-2.06	3.09e-06	3.09e-06	0.00204	As an activator of NLRP3 inflammasome assembly, plays a role in innate immunity and inflammation. Promotes selective NLRP3 inflammasome assembly in response to microbial and soluble, but not crystalline, inflammasome activating agents (PubMed:22461501). Hydrolyzes GTP, but in contrast to other family members, such as GBP1 and GBP2, does not produce GMP (By similarity).
Lbp	-2.72	-3.89	-1.55	0.000672	0.000672	0.0327	Plays a role in the innate immune response. Binds to the lipid A moiety of bacterial lipopolysaccharides (LPS), a glycolipid present in the outer membrane of all Gram-negative bacteria (PubMed:9144073). Acts as an affinity enhancer for CD14, facilitating its association with LPS (By similarity). Promotes the release of cytokines in response to bacterial lipopolysaccharide (PubMed:24380872).
Slamf7	-2.9	-3.87	-1.94	7.28e-05	7.28e-05	0.00717	SLAM receptors triggered by homo- or heterotypic cell-cell interactions are modulating the activation and differentiation of a wide variety of immune cells and thus are involved in the regulation and interconnection of both innate and adaptive immune response.
Ccl8	-2.91	-3.98	-1.85	0.00017	0.00017	0.0125	Chemotactic factor that attracts monocytes. This protein can bind heparin (By similarity).
Ccl11	-2.95	-3.77	-2.12	1.44e-05	1.44e-05	0.00346	In response to the presence of allergens, this protein directly promotes the accumulation of eosinophils (a prominent feature of allergic inflammatory reactions), but not lymphocytes, macrophages or neutrophils.
Cxcl10	-3	-3.61	-2.39	5.31e-07	5.31e-07	0.00117	In addition to its role as a proinflammatory cytokine, may participate in T-cell effector function and perhaps T-cell development.
Cxcl11	-3.46	-4.02	-2.89	4.85e-08	4.85e-08	0.000224	Chemotactic for interleukin-activated T-cells but not unstimulated T-cells, neutrophils or monocytes. Induces calcium release in activated T-cells. Binds to CXCR3. May play an important role in CNS diseases which involve T-cell recruitment. May play a role in skin immune responses (By similarity).
Serpinb2	-3.54	-4.98	-2.11	0.000411	0.000411	0.0231	Inhibits urokinase-type plasminogen activator. The monocyte derived PAI-2 is distinct from the endothelial cell-derived PAI-1. Not required for normal murine development or survival.
Cxcl9	-4.25	-5.31	-3.18	4.77e-06	4.77e-06	0.00245	May be a cytokine that affects the growth, movement, or activation state of cells that participate in immune and inflammatory response.
